# Supplementary material for: (1E,4E)-1,5-Bis(4-methyl­phen­yl)penta-1,4-dien-3-one
Source: Acta Crystallogr Sect E Struct Rep Online. 2008 Jul 5;64(Pt 8):o1413. doi: 10.1107/S1600536808020084 (PMC2962047; doi:10.1107/S1600536808020084)
Supplement: Supplementary file 1 [file e-64-o1413-sup1.cif]

##############################################################################
###                                                                        ###
###        Electronic paper (Acta Crystallographica Section E)             ###
###                                                                        ###
##############################################################################
#                                                                            #
# This CIF contains the data in a paper accepted for publication in Acta     #
# Crystallographica Section E. It conforms to the requirements of Notes      #
# for Authors for Section E, and has been peer reviewed under the auspices   #
# of the IUCr Commission on Journals.                                        #
#                                                                            #
# Full details of the Crystallographic Information File format               #
# are given in the paper "The Crystallographic Information File (CIF):       #
# a New Standard Archive File for Crystallography" by S. R. Hall, F. H.      #
# Allen and I. D. Brown [Acta Cryst. (1991), A47, 655-685].                  #
#                                                                            #
# The current version of the core CIF dictionary is obtainable from          #
# ftp://ftp.iucr.org/pub/cif_core.dic. The current version number is 2.4.    #
#                                                                            #
# Software is freely available for graphical display of the structure(s) in  #
# this CIF.  For information consult the CIF home page http://www.iucr.org/  #
# cif/home.html                                                              #
#                                                                            #
# This file may be used for bona fide research purposes within the           #
# scientific community so long as proper attribution is given to the journal # 
# article from which it was obtained.                                        #
#                                                                            #
##############################################################################
                                             
data_global
_audit_creation_method     ?
_journal_date_recd_electronic     2008-06-18
_journal_date_accepted     2008-07-01
_journal_name_full     'Acta Crystallographica, Section E'
_journal_year     2008
_journal_volume     64
_journal_issue      8
_journal_page_first     o1413
_journal_page_last     o1413
_journal_paper_category     QO
_journal_coeditor_code     BQ2087
_publ_contact_author
;
Muhammad Nawaz Tahir
University of Sargodha
Department of Physics
Sargodha
Pakistan
;
_publ_contact_author_email     dmntahir_uos@yahoo.com
_publ_contact_author_fax     '0092 48 32 22 121'
_publ_contact_author_phone     '0092 48 92 30 170'
_publ_section_title
;
(1<i>E</i>,4<i>E</i>)-1,5-Bis(4-methylphenyl)penta-1,4-dien-3-one
;
loop_
    _publ_author_name
    _publ_author_address
    'Arshad, Muhammad Nadeem'
;
Government College University
Department of Chemistry
Lahore
Pakistan
;
    'Tahir, M. Nawaz'
;
University of Sargodha
Department of Physics
Sargodha
Pakistan
;
    'Asghar, Muhammad Nadeem'
;
Government College University
Department of Chemistry
Lahore
Pakistan
;
    'Khan, Islam Ullah'
;
Government College University
Department of Chemistry
Lahore
Pakistan
;
    'Ashfaq, Muhammad'
;
Government College University
Department of Chemistry
Lahore
Pakistan
;
data_I
_audit_creation_method     SHELXL-97
_chemical_name_systematic
;
(1<i>E</i>,4<i>E</i>)-1,5-Bis(4-methylphenyl)penta-1,4-dien-3-one
;
_chemical_name_common     ?
_chemical_formula_moiety     'C19 H18 O'
_chemical_formula_sum     'C19 H18 O'
_chemical_formula_iupac     'C19 H18 O'
_chemical_formula_weight     262.33
_chemical_melting_point     ?
_symmetry_cell_setting     monoclinic
_symmetry_space_group_name_H-M     'C 2'
_symmetry_space_group_name_Hall     'C 2y'
loop_
    _symmetry_equiv_pos_as_xyz
    'x, y, z'
    '-x, y, -z'
    'x+1/2, y+1/2, z'
    '-x+1/2, y+1/2, -z'
_cell_length_a     19.937(2)
_cell_length_b     5.8637(5)
_cell_length_c     14.9207(14)
_cell_angle_alpha     90.00
_cell_angle_beta     121.001(3)
_cell_angle_gamma     90.00
_cell_volume     1495.1(2)
_cell_formula_units_Z     4
_cell_measurement_reflns_used     3173
_cell_measurement_theta_min     2.08
_cell_measurement_theta_max     29.58
_cell_measurement_temperature     296(2)
_exptl_crystal_description     prism
_exptl_crystal_colour     yellow
_exptl_crystal_size_max     0.25
_exptl_crystal_size_mid     0.20
_exptl_crystal_size_min     0.15
_exptl_crystal_density_diffrn     1.165
_exptl_crystal_density_meas     ?
_exptl_crystal_density_method     'not measured'
_exptl_crystal_F_000     560
_exptl_absorpt_coefficient_mu     0.070
_exptl_absorpt_correction_type     multi-scan
_exptl_absorpt_process_details     '(SADABS; Bruker, 2005)'
_exptl_absorpt_correction_T_min     0.980
_exptl_absorpt_correction_T_max     0.988
_exptl_special_details
;
;
_diffrn_ambient_temperature     296(2)
_diffrn_radiation_type     'MoK\a radiation'
_diffrn_radiation_wavelength     0.71073
_diffrn_radiation_source     'fine-focus sealed tube'
_diffrn_radiation_monochromator     graphite
_diffrn_measurement_device_type     'Bruker Kappa APEXII CCD'
_diffrn_measurement_method     \w
_diffrn_detector_area_resol_mean     7.40
_diffrn_reflns_number     9611
_diffrn_reflns_av_R_equivalents     0.0243
_diffrn_reflns_av_sigmaI/netI     0.0267
_diffrn_reflns_theta_min     2.08
_diffrn_reflns_theta_max     29.58
_diffrn_reflns_theta_full     29.58
_diffrn_measured_fraction_theta_max     0.996
_diffrn_measured_fraction_theta_full     0.996
_diffrn_reflns_limit_h_min     -26
_diffrn_reflns_limit_h_max     27
_diffrn_reflns_limit_k_min     -8
_diffrn_reflns_limit_k_max     4
_diffrn_reflns_limit_l_min     -20
_diffrn_reflns_limit_l_max     18
_diffrn_standards_number     0
_diffrn_standards_interval_count     ?
_diffrn_standards_interval_time     ?
_diffrn_standards_decay_%     ?
_refine_special_details
;
Refinement of <i>F</i>^2^ against ALL reflections. The weighted <i>R</i>-factor
<i>wR</i> and goodness of fit <i>S</i> are based on <i>F</i>^2^, conventional
<i>R</i>-factors <i>R</i> are based on <i>F</i>, with <i>F</i> set to zero for
negative <i>F</i>^2^. The threshold expression of <i>F</i>^2^ >
\s(<i>F</i>^2^) is used only for calculating <i>R</i>-factors(gt) <i>etc</i>.
and is not relevant to the choice of reflections for refinement.
<i>R</i>-factors based on <i>F</i>^2^ are statistically about twice as large
as those based on <i>F</i>, and <i>R</i>- factors based on ALL data will be
even larger.
;
_reflns_number_total     2288
_reflns_number_gt     1800
_reflns_threshold_expression     I>2\s(I)
_refine_ls_structure_factor_coef     Fsqd
_refine_ls_matrix_type     full
_refine_ls_R_factor_all     0.0671
_refine_ls_R_factor_gt     0.0475
_refine_ls_wR_factor_gt     0.1218
_refine_ls_wR_factor_ref     0.1369
_refine_ls_goodness_of_fit_ref     1.036
_refine_ls_restrained_S_all     1.036
_refine_ls_number_reflns     2288
_refine_ls_number_parameters     183
_refine_ls_number_restraints     1
_refine_ls_hydrogen_treatment     constr
_refine_ls_weighting_scheme     calc
_refine_ls_weighting_details
         'calc w=1/[\s^2^(Fo^2^)+(0.0717P)^2^+0.4143P] where P=(Fo^2^+2Fc^2^)/3'
_atom_sites_solution_hydrogens     geom
_atom_sites_solution_primary     direct
_atom_sites_solution_secondary     difmap
_refine_ls_shift/su_max     0.000
_refine_ls_shift/su_mean     0.000
_refine_diff_density_max     0.217
_refine_diff_density_min     -0.214
_refine_ls_extinction_method     none
_refine_ls_extinction_coef     ?
_refine_ls_abs_structure_details     'Flack (1983), 726 Friedel pairs'
loop_
    _atom_type_symbol
    _atom_type_description
    _atom_type_scat_dispersion_real
    _atom_type_scat_dispersion_imag
    _atom_type_scat_source
    'C' 'C' 0.0033 0.0016
                         'International Tables Vol C Tables 4.2.6.8 and 6.1.1.4'
    'H' 'H' 0.0000 0.0000
                         'International Tables Vol C Tables 4.2.6.8 and 6.1.1.4'
    'O' 'O' 0.0106 0.0060
                         'International Tables Vol C Tables 4.2.6.8 and 6.1.1.4'
_computing_data_collection     'APEX2 (Bruker, 2007)'
_computing_cell_refinement     'APEX2 (Bruker, 2007)'
_computing_data_reduction     'SAINT (Bruker, 2007)'
_computing_structure_solution     'SHELXS97 (Sheldrick, 2008)'
_computing_structure_refinement     'SHELXL97 (Sheldrick, 2008)'
_computing_molecular_graphics
                  'ORTEP-3 for Windows (Farrugia, 1997) and PLATON (Spek, 2003)'
_computing_publication_material
                                'WinGX (Farrugia, 1999) and PLATON (Spek, 2003)'
loop_
    _atom_site_type_symbol
    _atom_site_label
    _atom_site_fract_x
    _atom_site_fract_y
    _atom_site_fract_z
    _atom_site_U_iso_or_equiv
    _atom_site_adp_type
    _atom_site_calc_flag
    _atom_site_refinement_flags
    _atom_site_occupancy
    _atom_site_disorder_assembly
    _atom_site_disorder_group
    O O1 0.49937(12) 1.0189(4) 0.63720(18) 0.0745(7) Uani d . 1 . .
    C C1 0.51762(14) 0.8202(5) 0.6423(2) 0.0495(6) Uani d . 1 . .
    C C2 0.59839(13) 0.7416(5) 0.71598(18) 0.0470(6) Uani d . 1 . .
    H H2 0.6115 0.5906 0.7132 0.056 Uiso calc R 1 . .
    C C3 0.65267(13) 0.8809(4) 0.78604(17) 0.0429(5) Uani d . 1 . .
    H H3 0.6374 1.0308 0.7861 0.051 Uiso calc R 1 . .
    C C4 0.73402(12) 0.8232(4) 0.86323(17) 0.0383(5) Uani d . 1 . .
    C C5 0.77901(14) 0.9756(4) 0.94391(19) 0.0469(5) Uani d . 1 . .
    H H5 0.7576 1.1150 0.9460 0.056 Uiso calc R 1 . .
    C C6 0.85484(15) 0.9234(5) 1.0209(2) 0.0520(6) Uani d . 1 . .
    H H6 0.8835 1.0278 1.0741 0.062 Uiso calc R 1 . .
    C C7 0.88884(13) 0.7179(5) 1.02006(18) 0.0482(6) Uani d . 1 . .
    C C8 0.84507(14) 0.5688(5) 0.9386(2) 0.0523(6) Uani d . 1 . .
    H H8 0.8672 0.4316 0.9355 0.063 Uiso calc R 1 . .
    C C9 0.76890(13) 0.6194(4) 0.86135(18) 0.0459(6) Uani d . 1 . .
    H H9 0.7407 0.5157 0.8076 0.055 Uiso calc R 1 . .
    C C10 0.97104(15) 0.6567(8) 1.1064(2) 0.0751(10) Uani d . 1 . .
    H H10A 0.9802 0.7163 1.1717 0.113 Uiso calc R 1 . .
    H H10B 1.0082 0.7211 1.0910 0.113 Uiso calc R 1 . .
    H H10C 0.9767 0.4938 1.1112 0.113 Uiso calc R 1 . .
    C C11 0.46029(14) 0.6396(4) 0.57787(19) 0.0474(6) Uani d . 1 . .
    H H11 0.4775 0.4907 0.5810 0.057 Uiso calc R 1 . .
    C C12 0.38539(13) 0.6886(5) 0.51634(17) 0.0439(5) Uani d . 1 . .
    H H12 0.3713 0.8398 0.5164 0.053 Uiso calc R 1 . .
    C C13 0.32183(13) 0.5337(4) 0.44805(17) 0.0405(5) Uani d . 1 . .
    C C14 0.33464(13) 0.3184(4) 0.41838(19) 0.0447(5) Uani d . 1 . .
    H H14 0.3856 0.2673 0.4444 0.054 Uiso calc R 1 . .
    C C15 0.27265(14) 0.1824(4) 0.35119(18) 0.0444(5) Uani d . 1 . .
    H H15 0.2822 0.0410 0.3318 0.053 Uiso calc R 1 . .
    C C16 0.19537(14) 0.2537(4) 0.31160(18) 0.0432(5) Uani d . 1 . .
    C C17 0.18269(14) 0.4658(4) 0.34177(19) 0.0455(5) Uani d . 1 . .
    H H17 0.1318 0.5159 0.3167 0.055 Uiso calc R 1 . .
    C C18 0.24460(13) 0.6022(4) 0.40822(18) 0.0438(5) Uani d . 1 . .
    H H18 0.2348 0.7438 0.4271 0.053 Uiso calc R 1 . .
    C C19 0.12788(15) 0.1027(5) 0.2395(2) 0.0596(7) Uani d . 1 . .
    H H19A 0.1447 -0.0047 0.2065 0.089 Uiso calc R 1 . .
    H H19B 0.0862 0.1944 0.1871 0.089 Uiso calc R 1 . .
    H H19C 0.1097 0.0220 0.2790 0.089 Uiso calc R 1 . .
loop_
    _atom_site_aniso_label
    _atom_site_aniso_U_11
    _atom_site_aniso_U_22
    _atom_site_aniso_U_33
    _atom_site_aniso_U_12
    _atom_site_aniso_U_13
    _atom_site_aniso_U_23
    O1 0.0515(11) 0.0599(12) 0.0763(14) 0.0052(10) 0.0073(10) -0.0046(11)
    C1 0.0385(12) 0.0582(15) 0.0410(13) 0.0011(11) 0.0128(10) -0.0008(12)
    C2 0.0365(11) 0.0545(14) 0.0420(12) 0.0027(11) 0.0146(10) 0.0004(11)
    C3 0.0392(11) 0.0471(12) 0.0406(12) 0.0013(11) 0.0194(10) 0.0008(10)
    C4 0.0339(10) 0.0444(11) 0.0356(11) -0.0026(9) 0.0171(9) 0.0000(10)
    C5 0.0474(13) 0.0427(11) 0.0500(13) -0.0041(10) 0.0247(11) -0.0086(11)
    C6 0.0436(13) 0.0587(15) 0.0446(13) -0.0127(12) 0.0162(11) -0.0164(12)
    C7 0.0342(11) 0.0621(15) 0.0434(13) -0.0031(11) 0.0164(10) 0.0021(13)
    C8 0.0422(12) 0.0522(14) 0.0591(15) 0.0055(11) 0.0236(11) -0.0037(13)
    C9 0.0398(12) 0.0466(12) 0.0456(13) -0.0060(10) 0.0179(10) -0.0144(11)
    C10 0.0380(13) 0.098(3) 0.0664(18) 0.0033(17) 0.0103(13) 0.0052(19)
    C11 0.0432(12) 0.0502(13) 0.0443(13) 0.0016(11) 0.0193(10) 0.0002(11)
    C12 0.0431(12) 0.0469(11) 0.0406(12) 0.0004(11) 0.0208(10) 0.0016(10)
    C13 0.0415(11) 0.0430(11) 0.0341(11) -0.0038(10) 0.0173(9) 0.0034(10)
    C14 0.0403(11) 0.0485(12) 0.0451(12) 0.0046(10) 0.0219(10) 0.0066(11)
    C15 0.0518(13) 0.0388(10) 0.0449(12) -0.0001(10) 0.0265(11) 0.0004(10)
    C16 0.0461(12) 0.0426(11) 0.0384(11) -0.0039(10) 0.0201(10) 0.0035(9)
    C17 0.0368(11) 0.0469(12) 0.0483(13) 0.0041(10) 0.0187(10) 0.0076(11)
    C18 0.0445(12) 0.0418(11) 0.0459(13) 0.0042(10) 0.0238(10) 0.0041(10)
    C19 0.0507(14) 0.0595(16) 0.0560(15) -0.0103(13) 0.0185(12) -0.0065(14)
_geom_special_details
;
All e.s.d.'s (except the e.s.d. in the dihedral angle between two l.s. planes)
are estimated using the full covariance matrix. The cell e.s.d.'s are taken
into account individually in the estimation of e.s.d.'s in distances, angles
and torsion angles; correlations between e.s.d.'s in cell parameters are only
used when they are defined by crystal symmetry. An approximate (isotropic)
treatment of cell e.s.d.'s is used for estimating e.s.d.'s involving l.s.
planes.
;
loop_
    _geom_bond_atom_site_label_1
    _geom_bond_atom_site_label_2
    _geom_bond_site_symmetry_2
    _geom_bond_distance
    _geom_bond_publ_flag
    O1 C1 . 1.211(4) ?
    C1 C2 . 1.480(3) ?
    C1 C11 . 1.490(4) ?
    C2 C3 . 1.329(3) ?
    C2 H2 . 0.9300 ?
    C3 C4 . 1.465(3) ?
    C3 H3 . 0.9300 ?
    C4 C9 . 1.390(3) ?
    C4 C5 . 1.393(3) ?
    C5 C6 . 1.382(4) ?
    C5 H5 . 0.9300 ?
    C6 C7 . 1.386(4) ?
    C6 H6 . 0.9300 ?
    C7 C8 . 1.383(4) ?
    C7 C10 . 1.516(3) ?
    C8 C9 . 1.385(3) ?
    C8 H8 . 0.9300 ?
    C9 H9 . 0.9300 ?
    C10 H10A . 0.9600 ?
    C10 H10B . 0.9600 ?
    C10 H10C . 0.9600 ?
    C11 C12 . 1.320(3) ?
    C11 H11 . 0.9300 ?
    C12 C13 . 1.463(3) ?
    C12 H12 . 0.9300 ?
    C13 C18 . 1.394(3) ?
    C13 C14 . 1.404(3) ?
    C14 C15 . 1.375(3) ?
    C14 H14 . 0.9300 ?
    C15 C16 . 1.400(3) ?
    C15 H15 . 0.9300 ?
    C16 C17 . 1.390(3) ?
    C16 C19 . 1.503(3) ?
    C17 C18 . 1.373(3) ?
    C17 H17 . 0.9300 ?
    C18 H18 . 0.9300 ?
    C19 H19A . 0.9600 ?
    C19 H19B . 0.9600 ?
    C19 H19C . 0.9600 ?
loop_
    _geom_angle_atom_site_label_1
    _geom_angle_atom_site_label_2
    _geom_angle_atom_site_label_3
    _geom_angle_site_symmetry_1
    _geom_angle_site_symmetry_3
    _geom_angle
    _geom_angle_publ_flag
    O1 C1 C2 . . 121.5(3) ?
    O1 C1 C11 . . 122.5(2) ?
    C2 C1 C11 . . 116.0(2) ?
    C3 C2 C1 . . 121.8(2) ?
    C3 C2 H2 . . 119.1 ?
    C1 C2 H2 . . 119.1 ?
    C2 C3 C4 . . 126.8(2) ?
    C2 C3 H3 . . 116.6 ?
    C4 C3 H3 . . 116.6 ?
    C9 C4 C5 . . 117.6(2) ?
    C9 C4 C3 . . 123.1(2) ?
    C5 C4 C3 . . 119.4(2) ?
    C6 C5 C4 . . 121.2(2) ?
    C6 C5 H5 . . 119.4 ?
    C4 C5 H5 . . 119.4 ?
    C5 C6 C7 . . 121.1(2) ?
    C5 C6 H6 . . 119.5 ?
    C7 C6 H6 . . 119.5 ?
    C8 C7 C6 . . 117.9(2) ?
    C8 C7 C10 . . 120.9(3) ?
    C6 C7 C10 . . 121.2(3) ?
    C7 C8 C9 . . 121.4(3) ?
    C7 C8 H8 . . 119.3 ?
    C9 C8 H8 . . 119.3 ?
    C8 C9 C4 . . 120.9(2) ?
    C8 C9 H9 . . 119.6 ?
    C4 C9 H9 . . 119.6 ?
    C7 C10 H10A . . 109.5 ?
    C7 C10 H10B . . 109.5 ?
    H10A C10 H10B . . 109.5 ?
    C7 C10 H10C . . 109.5 ?
    H10A C10 H10C . . 109.5 ?
    H10B C10 H10C . . 109.5 ?
    C12 C11 C1 . . 120.7(2) ?
    C12 C11 H11 . . 119.6 ?
    C1 C11 H11 . . 119.6 ?
    C11 C12 C13 . . 127.8(2) ?
    C11 C12 H12 . . 116.1 ?
    C13 C12 H12 . . 116.1 ?
    C18 C13 C14 . . 117.7(2) ?
    C18 C13 C12 . . 119.2(2) ?
    C14 C13 C12 . . 123.0(2) ?
    C15 C14 C13 . . 120.7(2) ?
    C15 C14 H14 . . 119.7 ?
    C13 C14 H14 . . 119.7 ?
    C14 C15 C16 . . 121.0(2) ?
    C14 C15 H15 . . 119.5 ?
    C16 C15 H15 . . 119.5 ?
    C17 C16 C15 . . 118.3(2) ?
    C17 C16 C19 . . 120.9(2) ?
    C15 C16 C19 . . 120.7(2) ?
    C18 C17 C16 . . 120.6(2) ?
    C18 C17 H17 . . 119.7 ?
    C16 C17 H17 . . 119.7 ?
    C17 C18 C13 . . 121.7(2) ?
    C17 C18 H18 . . 119.2 ?
    C13 C18 H18 . . 119.2 ?
    C16 C19 H19A . . 109.5 ?
    C16 C19 H19B . . 109.5 ?
    H19A C19 H19B . . 109.5 ?
    C16 C19 H19C . . 109.5 ?
    H19A C19 H19C . . 109.5 ?
    H19B C19 H19C . . 109.5 ?
loop_
    _geom_torsion_atom_site_label_1
    _geom_torsion_atom_site_label_2
    _geom_torsion_atom_site_label_3
    _geom_torsion_atom_site_label_4
    _geom_torsion_site_symmetry_1
    _geom_torsion_site_symmetry_2
    _geom_torsion_site_symmetry_3
    _geom_torsion_site_symmetry_4
    _geom_torsion
    _geom_torsion_publ_flag
    O1 C1 C2 C3 . . . . 6.0(4) ?
    C11 C1 C2 C3 . . . . -172.2(2) ?
    C1 C2 C3 C4 . . . . 179.6(2) ?
    C2 C3 C4 C9 . . . . 11.2(4) ?
    C2 C3 C4 C5 . . . . -167.6(2) ?
    C9 C4 C5 C6 . . . . -1.7(4) ?
    C3 C4 C5 C6 . . . . 177.1(2) ?
    C4 C5 C6 C7 . . . . 0.4(4) ?
    C5 C6 C7 C8 . . . . 1.3(4) ?
    C5 C6 C7 C10 . . . . -177.9(3) ?
    C6 C7 C8 C9 . . . . -1.6(4) ?
    C10 C7 C8 C9 . . . . 177.6(3) ?
    C7 C8 C9 C4 . . . . 0.2(4) ?
    C5 C4 C9 C8 . . . . 1.5(4) ?
    C3 C4 C9 C8 . . . . -177.4(2) ?
    O1 C1 C11 C12 . . . . -4.0(4) ?
    C2 C1 C11 C12 . . . . 174.1(2) ?
    C1 C11 C12 C13 . . . . 179.6(2) ?
    C11 C12 C13 C18 . . . . 164.8(2) ?
    C11 C12 C13 C14 . . . . -16.6(4) ?
    C18 C13 C14 C15 . . . . 0.8(3) ?
    C12 C13 C14 C15 . . . . -177.9(2) ?
    C13 C14 C15 C16 . . . . -0.7(3) ?
    C14 C15 C16 C17 . . . . 0.1(3) ?
    C14 C15 C16 C19 . . . . -179.0(2) ?
    C15 C16 C17 C18 . . . . 0.4(3) ?
    C19 C16 C17 C18 . . . . 179.5(2) ?
    C16 C17 C18 C13 . . . . -0.3(3) ?
    C14 C13 C18 C17 . . . . -0.3(3) ?
    C12 C13 C18 C17 . . . . 178.4(2) ?
loop_
    _geom_hbond_atom_site_label_D
    _geom_hbond_atom_site_label_H
    _geom_hbond_atom_site_label_A
    _geom_hbond_site_symmetry_A
    _geom_hbond_distance_DH
    _geom_hbond_distance_HA
    _geom_hbond_distance_DA
    _geom_hbond_angle_DHA
    _geom_hbond_publ_flag
    C3 H3 O1 . 0.93 2.49 2.817(4) 101 yes
    C12 H12 O1 . 0.93 2.48 2.819(3) 102 yes
    C5 H5 CgA 4_555 0.93 2.82 3.523(3) 133 yes
    C9 H9 CgB 2_656 0.93 2.89 3.604(3) 134 yes
    C18 H18 CgB 4_656 0.93 2.95 3.621(3) 131 yes
