# Supplementary material for: (1E,4E)-1,5-Bis(4-methyl­phen­yl)penta-1,4-dien-3-one
Source: Acta Crystallogr Sect E Struct Rep Online. 2008 Jul 5;64(Pt 8):o1413. doi: 10.1107/S1600536808020084 (PMC2962047; doi:10.1107/S1600536808020084)
Supplement: Supplementary file 2 [file e-64-o1413-Isup2.hkl]

#
# h,k,l, Fc-squared, Fo-squared, sigma(Fo-squared) and status flag
#
data_I
_shelx_title ' S2DBA_0m in C2'
_shelx_refln_list_code          4
_shelx_F_calc_maximum      115.91
_exptl_crystal_F_000       560.00
_reflns_d_resolution_high  0.7198
 
loop_
 _symmetry_equiv_pos_as_xyz
 'x, y, z'
 '-x, y, -z'
 'x+1/2, y+1/2, z'
 '-x+1/2, y+1/2, -z'
 
_cell_length_a    19.9368
_cell_length_b     5.8637
_cell_length_c    14.9207
_cell_angle_alpha  90.000
_cell_angle_beta  121.001
_cell_angle_gamma  90.000
 
_shelx_F_squared_multiplier     1.000
 
loop_
 _refln_index_h
 _refln_index_k
 _refln_index_l
 _refln_F_squared_calc
 _refln_F_squared_meas
 _refln_F_squared_sigma
 _refln_observed_status
   2   0   0     5690.68     5100.70     92.09 o
   4   0   0      259.48      311.00      4.00 o
   6   0   0     1643.70     1615.41     18.16 o
   8   0   0     4425.02     4534.17    124.30 o
  10   0   0       11.28       11.39      1.13 o
  12   0   0       63.71       60.67      2.25 o
  14   0   0      164.32      128.09      5.98 o
  16   0   0       33.03       27.70      3.36 o
  18   0   0       39.05       45.02      5.41 o
  20   0   0        2.25        5.90      4.52 o
  22   0   0        1.77        2.60      4.87 o
   1   1   0     1345.41     1327.50     14.76 o
   3   1   0     1177.22     1273.06     11.20 o
   5   1   0     2640.53     2778.06     22.55 o
   7   1   0      206.33      224.93      2.69 o
   9   1   0      190.00      187.92      2.43 o
  11   1   0      194.24      185.33      2.74 o
  13   1   0      536.34      513.21      6.26 o
  15   1   0       46.95       49.20      3.46 o
  17   1   0       17.92       21.91      2.56 o
  19   1   0        3.54        1.90      2.13 o
  21   1   0       37.17       41.77      4.06 o
  23   1   0       29.34       45.68      5.64 o
   2   2   0      169.84      173.18      1.75 o
   4   2   0      562.61      614.57      5.22 o
   6   2   0     2668.91     2887.92     26.79 o
   8   2   0      368.18      371.00      4.32 o
  10   2   0      119.21      101.29      1.86 o
  12   2   0      246.03      213.89      3.29 o
  14   2   0      363.77      364.87      6.04 o
  16   2   0       43.51       33.17      2.45 o
  18   2   0        0.67       -0.83      1.80 o
  20   2   0        3.93        5.40      2.65 o
  22   2   0       32.00       34.54      4.18 o
   1   3   0       60.05       66.09      1.51 o
   3   3   0       57.24       73.59      1.77 o
   5   3   0      323.66      376.04      5.48 o
   7   3   0      432.16      462.61      5.13 o
   9   3   0      319.43      284.27      4.40 o
  11   3   0      292.32      281.96      4.06 o
  13   3   0      244.71      225.71      4.32 o
  15   3   0      107.72       95.84      3.38 o
  17   3   0       25.33       19.54      2.25 o
  19   3   0       42.45       58.04      5.10 o
  21   3   0       20.39       36.39      4.90 o
   0   4   0       30.61       34.58      1.51 o
   2   4   0       20.60       21.04      0.83 o
   4   4   0       81.58       78.32      2.14 o
   6   4   0      198.99      192.91      3.59 o
   8   4   0      102.77       90.65      2.77 o
  10   4   0      733.26      716.75      9.79 o
  12   4   0      174.06      161.01      3.56 o
  14   4   0        4.13        5.23      1.50 o
  16   4   0       28.07       36.32      2.73 o
  18   4   0       16.58       21.43      4.86 o
  20   4   0        0.92       -0.08      3.22 o
   1   5   0       55.21       61.88      2.26 o
   3   5   0      191.86      172.21      2.60 o
   5   5   0       19.22       20.01      1.73 o
   7   5   0       96.85       89.25      2.53 o
   9   5   0       65.35       60.32      2.22 o
  11   5   0       98.01       94.24      3.12 o
  13   5   0       42.81       35.21      2.71 o
  15   5   0       29.02       30.56      2.56 o
  17   5   0        3.10        2.54      2.32 o
   0   6   0       19.94       23.91      1.57 o
   2   6   0       29.73       25.78      0.84 o
   4   6   0      195.69      197.03      3.80 o
   6   6   0       14.40       14.55      1.87 o
   8   6   0        3.07        1.58      1.07 o
  10   6   0       14.46       18.68      1.76 o
  12   6   0        2.25        5.57      1.46 o
  14   6   0        4.29        3.65      1.56 o
  16   6   0        0.95        4.25      2.71 o
   1   7   0        2.56        1.78      0.66 o
   3   7   0        2.17        1.86      0.87 o
   5   7   0        0.44       -0.69      0.91 o
   7   7   0        4.16        5.23      1.86 o
   9   7   0        0.74        1.77      1.31 o
  11   7   0        1.05       -0.80      1.86 o
   0   8   0        6.12        5.66      1.77 o
   2   8   0       10.40       10.52      1.54 o
   4   8   0        1.35       -1.28      1.28 o
 -24   0   1       26.47       50.49      8.28 o
 -22   0   1       18.85       16.55      5.67 o
 -20   0   1       15.72        8.44      3.01 o
 -18   0   1       14.76       19.07      3.14 o
 -16   0   1      222.30      205.44      6.81 o
 -14   0   1       40.29       44.35      2.66 o
 -12   0   1      174.26      180.73      6.53 o
 -10   0   1      766.63      755.62     14.88 o
  -8   0   1      102.82      142.11      2.55 o
  -6   0   1      549.63      511.23      5.78 o
  -4   0   1     3032.13     3129.33     30.75 o
  -2   0   1      754.66      857.17     14.14 o
   2   0   1      368.21      398.31      4.76 o
   4   0   1        2.37        2.86      0.51 o
   6   0   1      732.44      738.83      9.87 o
   8   0   1      500.76      610.62      8.68 o
  10   0   1      201.84      196.62      4.54 o
  12   0   1      104.98       83.99      3.22 o
  14   0   1     1199.29     1028.82     19.96 o
  16   0   1      219.77      187.76      6.61 o
  18   0   1       30.44       44.60      6.19 o
  20   0   1       19.94       26.86      6.15 o
  22   0   1        0.23       -0.92      5.03 o
 -23   1   1        1.30       -0.46      3.38 o
 -21   1   1       13.92       18.53      3.09 o
 -19   1   1        0.58        0.27      1.98 o
 -17   1   1       46.41       45.45      2.64 o
 -15   1   1      510.60      488.57      6.66 o
 -13   1   1      116.79      108.32      2.16 o
 -11   1   1      258.66      247.58      3.06 o
  -9   1   1     2385.25     2573.62     20.35 o
  -7   1   1      140.59      192.06      2.20 o
  -5   1   1      475.10      484.87      4.15 o
  -3   1   1     1673.95     1770.11     13.54 o
  -1   1   1     4684.68     4405.06     47.78 o
   1   1   1     4678.00     4562.79     33.09 o
   3   1   1      256.81      259.70      2.88 o
   5   1   1      538.16      494.09      4.90 o
   7   1   1     1302.96     1301.91     12.75 o
   9   1   1       39.07       34.70      1.10 o
  11   1   1      166.30      170.17      2.69 o
  13   1   1     1030.75      925.97     13.00 o
  15   1   1       68.03       53.91      2.46 o
  17   1   1        3.56        5.38      2.06 o
  19   1   1        1.92        3.82      3.19 o
  21   1   1       29.36       52.50      4.35 o
 -22   2   1        1.63        2.07      2.73 o
 -20   2   1        9.34        7.94      2.54 o
 -18   2   1       16.27       19.68      2.22 o
 -16   2   1      321.01      294.52      5.47 o
 -14   2   1      531.20      478.85      7.13 o
 -12   2   1      134.47      134.53      2.44 o
 -10   2   1      289.02      255.56      3.50 o
  -8   2   1       12.30       15.82      0.66 o
  -6   2   1      142.17      148.08      1.63 o
  -4   2   1      488.32      501.84      4.62 o
  -2   2   1     2013.72     2120.10     18.14 o
   0   2   1      504.45      523.46      6.29 o
   2   2   1     2251.63     2270.67     22.01 o
   4   2   1      368.71      352.35      3.26 o
   6   2   1      652.98      706.11      6.68 o
   8   2   1      315.25      321.64      4.45 o
  10   2   1      375.13      360.19      4.59 o
  12   2   1      296.60      284.51      4.08 o
  14   2   1       53.96       51.94      2.43 o
  16   2   1       38.96       38.85      2.58 o
  18   2   1        2.70        2.85      2.25 o
  20   2   1        6.73        7.62      2.76 o
  22   2   1       35.30       36.92      4.34 o
 -21   3   1       16.37       26.32      5.01 o
 -19   3   1        6.32        7.45      2.54 o
 -17   3   1       19.64       23.37      2.26 o
 -15   3   1       54.25       62.03      2.48 o
 -13   3   1       69.15       71.53      2.21 o
 -11   3   1      390.59      365.29      4.72 o
  -9   3   1      226.41      213.89      3.02 o
  -7   3   1       85.43       89.47      1.55 o
  -5   3   1      249.01      271.24      5.78 o
  -3   3   1     1681.39     1964.77     18.01 o
  -1   3   1      367.12      396.19      5.27 o
   1   3   1     1903.61     2071.86     20.13 o
   3   3   1       18.86       21.41      0.71 o
   5   3   1      218.30      269.03      3.48 o
   7   3   1       97.62       77.25      1.90 o
   9   3   1      534.49      513.17      6.63 o
  11   3   1        0.71        0.13      0.89 o
  13   3   1       87.23       95.37      2.85 o
  15   3   1       59.87       57.45      2.65 o
  17   3   1       25.27       23.72      2.85 o
  19   3   1       14.07       22.74      4.76 o
  21   3   1        2.67        8.34      3.88 o
 -20   4   1        2.87        5.65      3.39 o
 -18   4   1        5.27        7.98      2.36 o
 -16   4   1       10.99       11.79      1.80 o
 -14   4   1       14.73       17.42      1.73 o
 -12   4   1      112.33      104.00      2.75 o
 -10   4   1       94.31       90.43      2.54 o
  -8   4   1       95.96       84.05      1.81 o
  -6   4   1      331.55      313.95      6.21 o
  -4   4   1      126.80      146.45      2.08 o
  -2   4   1       33.44       37.06      0.78 o
   0   4   1      131.36      154.12      1.98 o
   2   4   1       13.60        7.83      0.56 o
   4   4   1      180.61      178.66      2.47 o
   6   4   1      358.55      377.93      5.32 o
   8   4   1       30.30       35.45      1.72 o
  10   4   1       20.10       18.62      1.89 o
  12   4   1       24.23       22.37      2.59 o
  14   4   1        3.59        6.23      1.62 o
  16   4   1       45.75       53.97      4.70 o
  18   4   1       20.20       23.99      4.06 o
 -19   5   1        5.03        5.73      2.55 o
 -17   5   1       21.49       21.60      3.63 o
 -15   5   1       15.50       18.30      2.16 o
 -13   5   1       54.40       67.15      2.62 o
 -11   5   1       10.10       11.51      1.25 o
  -9   5   1       41.48       36.14      1.68 o
  -7   5   1      144.06      146.03      4.23 o
  -5   5   1      617.01      665.89     11.34 o
  -3   5   1      162.92      135.19      2.19 o
  -1   5   1       16.64       17.58      1.20 o
   1   5   1       35.46       33.95      1.03 o
   3   5   1      970.32     1002.06     11.81 o
   5   5   1       15.74       15.32      1.65 o
   7   5   1       15.61       12.57      1.88 o
   9   5   1       20.45       23.74      1.63 o
  11   5   1        5.33        9.19      1.60 o
  13   5   1       19.87       26.13      2.22 o
  15   5   1        4.32       10.74      2.23 o
  17   5   1       27.76       44.11      3.65 o
 -16   6   1        5.22        7.11      2.46 o
 -14   6   1       16.50       18.47      2.24 o
 -12   6   1        8.09        7.37      1.39 o
 -10   6   1       21.00       23.51      1.68 o
  -8   6   1        1.94        0.95      1.57 o
  -6   6   1      164.60      163.86      4.65 o
  -4   6   1      149.79      147.64      2.66 o
  -2   6   1       44.54       45.86      1.23 o
   0   6   1       55.46       52.37      1.43 o
   2   6   1      108.14      100.48      1.99 o
   4   6   1       54.35       51.09      1.99 o
   6   6   1       24.63       22.84      1.61 o
   8   6   1        7.21        7.55      1.34 o
  10   6   1       18.42       28.94      2.23 o
  12   6   1        7.34        9.03      3.47 o
  14   6   1        3.86        5.38      1.81 o
 -11   7   1       25.65       32.36      4.08 o
  -9   7   1        7.98        8.55      1.36 o
  -7   7   1        9.14        6.96      2.00 o
  -5   7   1        4.26        2.45      1.65 o
  -3   7   1        0.63       -0.73      0.73 o
  -1   7   1        4.84        5.61      0.69 o
   1   7   1       12.17       12.06      0.78 o
   3   7   1       11.01       11.87      1.41 o
   5   7   1        0.35       -0.60      1.11 o
   7   7   1        1.00       -1.29      1.55 o
   9   7   1        3.34        5.22      1.61 o
  11   7   1        5.93        8.18      2.00 o
  -4   8   1        5.54        1.15      1.48 o
  -2   8   1        1.27       -1.23      1.23 o
   0   8   1        4.76        1.37      1.19 o
   2   8   1        4.37        3.49      1.48 o
 -24   0   2       47.73       71.31      9.04 o
 -22   0   2       44.37       50.61      7.31 o
 -20   0   2       62.02       64.89      7.41 o
 -18   0   2       75.98       69.77      4.34 o
 -16   0   2       13.57        9.33      1.95 o
 -14   0   2       61.14       70.18      2.57 o
 -12   0   2      305.10      284.40      6.00 o
 -10   0   2      421.94      402.36      6.24 o
  -8   0   2      133.79      117.58      2.20 o
  -6   0   2       42.59       45.75      1.13 o
  -4   0   2     1699.11     1790.18     27.08 o
  -2   0   2       18.08       54.21      1.47 o
   0   0   2     1238.13     1310.98     12.09 o
   2   0   2       41.41       46.91      1.32 o
   4   0   2      203.91      206.01      3.51 o
   6   0   2      171.65      207.19      3.74 o
   8   0   2      298.75      321.47      5.89 o
  10   0   2       80.76       82.95      2.96 o
  12   0   2       38.45       35.32      2.55 o
  14   0   2      389.56      320.12      8.75 o
  16   0   2        6.47        8.37      2.69 o
  18   0   2       22.41       25.80      3.81 o
  20   0   2       84.84      111.81      9.19 o
  22   0   2        3.75       13.12      6.41 o
 -23   1   2        7.17       12.41      3.92 o
 -21   1   2        5.14        4.83      2.53 o
 -19   1   2       34.42       36.16      3.14 o
 -17   1   2      244.70      223.55      4.55 o
 -15   1   2      183.98      180.42      4.40 o
 -13   1   2      295.62      265.92      3.89 o
 -11   1   2       72.99       65.47      1.38 o
  -9   1   2      254.37      280.91      2.95 o
  -7   1   2      302.60      323.70      3.03 o
  -5   1   2     1179.58     1205.60      9.62 o
  -3   1   2    11833.02    11351.51     71.14 o
  -1   1   2    13434.11    12543.95    110.55 o
   1   1   2      233.86      250.99      2.22 o
   3   1   2       33.42       45.20      0.95 o
   5   1   2     1208.81     1288.73     12.50 o
   7   1   2      128.49      113.35      1.90 o
   9   1   2       52.25       55.00      1.40 o
  11   1   2      262.72      240.30      3.45 o
  13   1   2       97.80       79.37      2.66 o
  15   1   2       13.22       12.18      1.87 o
  17   1   2       15.43       12.80      2.76 o
  19   1   2        1.22        3.13      2.56 o
  21   1   2       27.56       47.53      5.42 o
 -24   2   2       22.32       26.66      4.11 o
 -22   2   2        7.01       11.12      3.04 o
 -20   2   2        3.05        0.40      2.15 o
 -18   2   2       64.01       60.07      3.09 o
 -16   2   2      116.91      116.58      3.30 o
 -14   2   2       33.93       37.67      2.08 o
 -12   2   2      220.65      201.91      3.39 o
 -10   2   2       50.26       36.87      1.12 o
  -8   2   2     1523.00     1597.98     12.51 o
  -6   2   2      140.27      185.17      1.85 o
  -4   2   2      974.04     1063.43      7.91 o
  -2   2   2      705.29      743.60      6.54 o
   0   2   2      350.25      410.51      3.82 o
   2   2   2      368.36      427.93      4.34 o
   4   2   2     1940.24     2100.35     15.39 o
   6   2   2       89.42       74.89      1.77 o
   8   2   2      248.53      249.01      3.45 o
  10   2   2       22.87       19.80      1.21 o
  12   2   2      439.80      406.05      5.71 o
  14   2   2      199.81      175.98      4.57 o
  16   2   2       24.96       27.08      3.09 o
  18   2   2        7.28        6.61      2.53 o
  20   2   2       30.85       34.87      3.94 o
 -23   3   2       39.82       60.19      5.96 o
 -21   3   2       12.98       16.63      3.91 o
 -19   3   2        5.30        7.95      2.02 o
 -17   3   2      111.27      113.04      3.38 o
 -15   3   2      111.46      111.93      3.10 o
 -13   3   2      170.99      160.42      3.11 o
 -11   3   2      492.78      477.38      5.67 o
  -9   3   2       36.90       50.32      1.24 o
  -7   3   2      543.66      588.29      8.71 o
  -5   3   2      164.65      163.15      2.39 o
  -3   3   2       62.85       66.07      1.15 o
  -1   3   2       20.78       28.28      0.75 o
   1   3   2       50.38       46.58      0.67 o
   3   3   2      460.48      453.85      4.75 o
   5   3   2       20.76       26.17      1.07 o
   7   3   2      268.37      257.56      3.53 o
   9   3   2       88.83       79.27      2.20 o
  11   3   2      206.50      173.07      3.78 o
  13   3   2       89.48       83.87      2.80 o
  15   3   2        6.07        4.06      1.68 o
  17   3   2        4.85       12.05      6.35 o
  19   3   2       20.67       29.71      4.53 o
 -20   4   2       33.66       44.76      6.26 o
 -18   4   2        4.49        2.15      2.07 o
 -16   4   2       10.96       10.24      1.71 o
 -14   4   2       35.12       27.31      2.01 o
 -12   4   2      560.40      522.48      7.38 o
 -10   4   2      155.68      158.02      2.78 o
  -8   4   2      176.15      168.13      3.38 o
  -6   4   2       25.72       28.31      2.95 o
  -4   4   2       22.51       22.77      1.34 o
  -2   4   2       46.31       49.24      0.97 o
   0   4   2       42.97       40.85      0.92 o
   2   4   2      412.96      427.85      4.85 o
   4   4   2      212.76      205.08      3.34 o
   6   4   2       57.94       68.30      2.28 o
   8   4   2      860.43      821.84     10.97 o
  10   4   2       30.41       19.56      1.83 o
  12   4   2        1.66        0.76      1.60 o
  14   4   2        3.32        4.18      1.68 o
  16   4   2       10.30       13.50      3.77 o
  18   4   2       46.89       49.85      5.64 o
 -19   5   2        2.03       -1.46      2.07 o
 -17   5   2       10.29       12.59      1.92 o
 -15   5   2        0.64        0.74      1.38 o
 -13   5   2        5.02        6.39      1.21 o
 -11   5   2       11.00        7.41      1.03 o
  -9   5   2        1.85        0.07      0.88 o
  -7   5   2       24.18       26.51      2.46 o
  -5   5   2       26.02       27.48      2.30 o
  -3   5   2       40.74       35.09      1.17 o
  -1   5   2       94.12       91.55      1.30 o
   1   5   2       96.94       97.57      1.38 o
   3   5   2       40.80       37.12      1.39 o
   5   5   2       56.30       57.32      2.19 o
   7   5   2      112.07       92.97      2.72 o
   9   5   2       91.16       96.88      2.99 o
  11   5   2       32.60       29.12      3.05 o
  13   5   2        2.89        8.46      2.07 o
  15   5   2        3.25        0.54      1.97 o
  17   5   2       55.00       81.17      8.03 o
 -16   6   2        8.35       10.15      1.82 o
 -14   6   2       31.42       37.58      2.29 o
 -12   6   2        6.71        5.83      1.17 o
 -10   6   2       15.51       14.48      1.12 o
  -8   6   2       14.21       10.38      2.00 o
  -6   6   2       24.05       16.87      2.09 o
  -4   6   2       92.27       87.79      2.95 o
  -2   6   2        3.53        2.11      0.68 o
   0   6   2       16.48       16.35      0.57 o
   2   6   2        0.67       -0.69      0.80 o
   4   6   2       17.03       14.98      2.30 o
   6   6   2       12.20       10.99      1.45 o
   8   6   2        5.23        4.01      1.71 o
  10   6   2       60.69       70.98      3.14 o
  12   6   2       12.76       15.48      2.33 o
  14   6   2       10.96       12.45      2.05 o
 -13   7   2       10.08       13.59      1.86 o
 -11   7   2       11.23       17.50      2.49 o
  -9   7   2        0.34       -0.35      2.19 o
  -7   7   2       36.61       38.19      4.85 o
  -5   7   2       27.69       22.99      2.87 o
  -3   7   2        0.67       -0.10      0.63 o
  -1   7   2        9.20       13.66      0.75 o
   1   7   2       74.94       74.36      1.55 o
   3   7   2       53.63       51.74      2.06 o
   5   7   2        6.29        4.99      1.36 o
   7   7   2        5.47        6.93      1.80 o
   9   7   2        6.59        9.47      2.08 o
  -4   8   2       33.34       34.15      2.94 o
  -2   8   2        1.84       -1.58      1.61 o
   0   8   2       13.87       12.78      1.47 o
   2   8   2        6.24        3.49      1.94 o
 -24   0   3       12.89       31.29      6.79 o
 -22   0   3       32.60       47.39      6.85 o
 -20   0   3       27.65       28.16      3.68 o
 -18   0   3      187.30      179.32      6.80 o
 -16   0   3        0.28       -0.65      1.41 o
 -14   0   3      274.34      285.29      5.39 o
 -12   0   3      219.58      242.64      4.54 o
 -10   0   3     1716.91     1845.58     23.25 o
  -8   0   3      316.93      350.37      4.74 o
  -6   0   3     1874.27     1937.66     19.79 o
  -4   0   3      645.78      711.32     18.66 o
  -2   0   3        0.44        0.42      0.42 o
   0   0   3     3702.70     3757.77     34.60 o
   2   0   3      260.82      263.10      4.17 o
   4   0   3        0.38        0.54      0.65 o
   6   0   3      412.08      395.19      7.26 o
   8   0   3      174.23      160.93      6.01 o
  10   0   3      380.17      340.39      6.08 o
  12   0   3      225.64      211.83      6.85 o
  14   0   3        0.76       -2.36      4.14 o
  16   0   3       20.70       20.47      3.27 o
  18   0   3       65.09       65.64      7.60 o
  20   0   3       26.20       43.16      7.27 o
 -25   1   3       11.86       20.67      4.72 o
 -23   1   3        5.48        7.33      2.98 o
 -21   1   3        9.48        9.41      2.57 o
 -19   1   3       37.58       40.27      3.20 o
 -17   1   3      745.06      696.22      9.55 o
 -15   1   3       45.68       39.58      1.78 o
 -13   1   3       29.14       35.00      1.31 o
 -11   1   3      763.30      822.95      7.26 o
  -9   1   3      312.35      344.76      3.42 o
  -7   1   3      202.69      229.32      2.32 o
  -5   1   3     2222.73     2243.43     15.76 o
  -3   1   3     8989.77     8740.95     59.71 o
  -1   1   3     5859.84     6096.31     35.24 o
   1   1   3      301.42      309.93      3.49 o
   3   1   3      218.82      274.03      3.08 o
   5   1   3     4818.16     5006.07     45.99 o
   7   1   3      390.08      400.94      4.57 o
   9   1   3       79.03       75.90      1.81 o
  11   1   3     1355.29     1256.88     15.67 o
  13   1   3      163.73      116.61      3.27 o
  15   1   3       32.42       36.66      3.08 o
  17   1   3       21.04       22.18      2.97 o
  19   1   3        1.56        3.80      2.78 o
  21   1   3        6.26       10.05      4.16 o
 -24   2   3        4.37        7.19      3.24 o
 -22   2   3       10.59       13.67      3.00 o
 -20   2   3       16.49       11.59      2.93 o
 -18   2   3       18.15       21.75      2.91 o
 -16   2   3      127.86      125.57      3.37 o
 -14   2   3      444.78      433.70      5.38 o
 -12   2   3       11.55       12.25      1.01 o
 -10   2   3       43.29       47.31      0.94 o
  -8   2   3      260.48      253.89      2.44 o
  -6   2   3     1195.96     1286.79     10.03 o
  -4   2   3      147.48      140.47      1.49 o
  -2   2   3      278.27      301.65      2.68 o
   0   2   3      284.44      259.51      2.24 o
   2   2   3      176.55      159.86      1.71 o
   4   2   3      482.35      548.31      5.84 o
   6   2   3      297.33      276.38      3.60 o
   8   2   3       60.29       71.29      1.81 o
  10   2   3      150.96      137.43      2.90 o
  12   2   3      195.20      189.11      4.11 o
  14   2   3       11.16       10.22      1.86 o
  16   2   3       15.49       14.08      2.56 o
  18   2   3        9.38       13.60      2.89 o
  20   2   3       18.97       37.81      4.31 o
 -23   3   3        6.76       10.79      3.98 o
 -21   3   3       22.74       22.09      3.95 o
 -19   3   3       70.12       67.93      3.29 o
 -17   3   3      152.74      147.19      3.74 o
 -15   3   3       23.92       24.19      2.32 o
 -13   3   3      302.71      294.35      4.22 o
 -11   3   3      289.98      292.10      3.59 o
  -9   3   3       87.33       84.45      1.51 o
  -7   3   3      249.02      214.23      3.26 o
  -5   3   3      976.52     1078.52     11.34 o
  -3   3   3      202.72      172.65      1.99 o
  -1   3   3     1136.64     1288.76     11.34 o
   1   3   3       99.58       99.94      1.30 o
   3   3   3      135.21      149.41      2.90 o
   5   3   3      141.96      128.68      2.22 o
   7   3   3      505.96      470.42      6.20 o
   9   3   3      113.12      110.45      2.69 o
  11   3   3       21.73       20.32      2.62 o
  13   3   3        1.51        1.63      1.42 o
  15   3   3       52.54       59.80      5.38 o
  17   3   3       29.27       41.43      4.67 o
  19   3   3        4.21        2.92      3.54 o
 -22   4   3        7.73        9.03      3.71 o
 -20   4   3       13.11       18.51      2.86 o
 -18   4   3       32.12       33.91      2.47 o
 -16   4   3       24.86       23.25      1.98 o
 -14   4   3        0.30       -0.69      1.18 o
 -12   4   3       25.80       28.28      1.50 o
 -10   4   3      209.27      209.31      4.42 o
  -8   4   3       34.31       40.33      1.32 o
  -6   4   3       17.18       14.01      0.91 o
  -4   4   3       83.86       88.76      2.43 o
  -2   4   3      259.38      288.77      2.97 o
   0   4   3      711.73      774.97      7.22 o
   2   4   3      740.94      689.97      6.89 o
   4   4   3       11.06       18.28      1.91 o
   6   4   3       97.97       88.17      2.56 o
   8   4   3       78.62       67.24      2.81 o
  10   4   3       11.01       11.93      1.73 o
  12   4   3        9.21        9.00      2.14 o
  14   4   3        0.60       -1.24      1.79 o
  16   4   3        4.85        4.49      3.81 o
  18   4   3        3.44       -0.75      3.48 o
 -19   5   3        2.89        0.68      2.46 o
 -17   5   3       14.54       23.78      2.12 o
 -15   5   3        9.65       10.45      2.03 o
 -13   5   3       12.52       12.14      1.29 o
 -11   5   3       17.39       16.38      1.31 o
  -9   5   3       19.79       17.35      1.66 o
  -7   5   3      667.79      683.01     11.95 o
  -5   5   3        4.32        1.52      1.02 o
  -3   5   3       29.13       23.93      1.13 o
  -1   5   3       86.64       72.33      1.20 o
   1   5   3      582.78      580.17      6.80 o
   3   5   3      105.74       99.97      3.98 o
   5   5   3       58.41       53.15      2.28 o
   7   5   3       48.06       54.12      2.35 o
   9   5   3      162.00      166.58      4.45 o
  11   5   3        1.44        4.13      1.93 o
  13   5   3       20.17       22.98      4.79 o
  15   5   3        4.68        2.76      3.64 o
 -16   6   3        5.69        5.39      1.57 o
 -14   6   3       22.32       22.21      1.72 o
 -12   6   3        7.13        9.73      1.55 o
 -10   6   3       12.52       12.70      1.45 o
  -8   6   3       84.40       93.42      4.16 o
  -6   6   3      184.46      197.25      3.41 o
  -4   6   3       98.46       83.75      2.06 o
  -2   6   3        7.89        8.21      0.74 o
   0   6   3       17.67       16.20      0.81 o
   2   6   3       29.00       28.00      1.49 o
   4   6   3       36.27       39.70      2.12 o
   6   6   3        4.06        3.63      1.36 o
   8   6   3        3.19        5.02      1.61 o
  10   6   3        1.76        6.67      2.42 o
  12   6   3        0.09       -2.28      2.28 o
 -13   7   3        4.04        4.30      1.80 o
 -11   7   3        4.62        5.62      1.62 o
  -9   7   3       31.58       33.51      3.56 o
  -7   7   3       12.99        6.32      2.36 o
  -5   7   3        2.85        0.04      1.09 o
  -3   7   3        6.85        6.34      0.78 o
  -1   7   3        3.76        4.19      0.76 o
   1   7   3        6.46        7.98      0.88 o
   3   7   3       20.85       18.43      1.66 o
   5   7   3        9.84        8.63      1.71 o
   7   7   3       42.14       52.25      2.88 o
   9   7   3       35.25       49.41      6.43 o
  -4   8   3       10.16        9.13      1.27 o
  -2   8   3        4.85        2.91      1.09 o
   0   8   3        2.15       -0.98      2.06 o
 -26   0   4        0.45        0.99      5.46 o
 -24   0   4        2.78       -0.58      4.93 o
 -22   0   4       43.35       52.10      7.06 o
 -20   0   4      128.86      122.86      5.52 o
 -18   0   4        6.61        0.59      2.27 o
 -16   0   4       12.03        9.37      1.76 o
 -14   0   4        9.94       13.30      1.40 o
 -12   0   4     1116.81     1089.53     14.65 o
 -10   0   4     1507.24     1605.74     20.41 o
  -8   0   4      554.24      496.78      6.33 o
  -6   0   4        4.74        4.52      0.68 o
  -2   0   4      680.60      720.68      9.64 o
   0   0   4     1481.47     1537.90     15.34 o
   2   0   4      373.92      388.09      5.35 o
   4   0   4     1837.36     1829.27     21.43 o
   6   0   4      264.88      257.81      4.84 o
   8   0   4      175.63      192.15      4.12 o
  10   0   4      701.96      623.16     11.17 o
  12   0   4       84.09       83.52      4.44 o
  14   0   4        0.02       -1.83      2.17 o
  16   0   4        1.38       -0.56      2.43 o
  18   0   4        0.00       -1.56      4.27 o
  20   0   4        9.07        6.60      5.26 o
 -25   1   4       11.98        8.81      7.97 o
 -23   1   4       12.23       13.96      2.99 o
 -21   1   4        1.95        3.16      2.23 o
 -19   1   4        2.97        4.84      2.11 o
 -17   1   4      192.40      178.29      3.67 o
 -15   1   4       89.14       83.45      2.12 o
 -13   1   4      328.27      332.37      3.85 o
 -11   1   4       65.62       53.66      1.27 o
  -9   1   4      509.04      504.75      4.64 o
  -7   1   4       83.34       78.83      1.03 o
  -5   1   4     7170.97     7001.13     57.79 o
  -3   1   4     8926.77     8775.53     50.59 o
  -1   1   4     4549.52     4640.73     29.57 o
   1   1   4     1473.24     1488.39     12.50 o
   3   1   4     1423.43     1594.06     15.65 o
   5   1   4      101.68       98.14      1.94 o
   7   1   4      255.31      232.93      3.23 o
   9   1   4      557.72      528.29      7.65 o
  11   1   4       17.36       11.58      1.84 o
  13   1   4       16.92       16.18      1.97 o
  15   1   4        4.32        5.71      2.30 o
  17   1   4       49.94       58.29      4.25 o
  19   1   4       75.53       93.21      5.23 o
 -24   2   4       15.76       27.95      3.93 o
 -22   2   4        0.45        0.04      2.30 o
 -20   2   4       18.33       14.96      2.64 o
 -18   2   4       36.09       39.98      2.68 o
 -16   2   4      706.09      692.54      9.58 o
 -14   2   4      369.46      351.04      5.41 o
 -12   2   4        1.97        1.52      0.56 o
 -10   2   4      510.97      522.67      4.28 o
  -8   2   4      275.14      230.15      2.27 o
  -6   2   4      152.29      188.33      1.71 o
  -4   2   4      939.91      958.77      7.73 o
  -2   2   4      174.29      186.57      1.53 o
   0   2   4      125.63      133.32      1.61 o
   2   2   4     2170.82     2317.04     18.74 o
   4   2   4      512.83      522.04      4.69 o
   6   2   4      105.40       93.03      1.98 o
   8   2   4        7.16       15.15      1.11 o
  10   2   4      716.37      691.88      9.40 o
  12   2   4       39.63       30.30      2.29 o
  14   2   4        2.23       -0.81      1.86 o
  16   2   4        1.11       -0.16      2.17 o
  18   2   4       25.82       45.96      4.15 o
 -23   3   4       20.97       27.38      4.47 o
 -21   3   4        5.21        2.49      2.42 o
 -19   3   4       44.96       50.21      3.04 o
 -17   3   4       86.37       87.64      2.95 o
 -15   3   4       57.57       59.37      2.36 o
 -13   3   4      286.99      275.86      4.00 o
 -11   3   4      650.39      661.79      6.70 o
  -9   3   4      679.10      666.11      6.48 o
  -7   3   4      178.22      199.24      2.28 o
  -5   3   4       70.36       54.10      1.11 o
  -3   3   4       19.43       31.53      0.65 o
  -1   3   4       95.00       85.41      1.05 o
   1   3   4        3.12        0.83      0.47 o
   3   3   4       18.30       14.02      1.00 o
   5   3   4       28.81       25.91      1.12 o
   7   3   4      141.45      134.12      2.87 o
   9   3   4      117.88       98.98      2.93 o
  11   3   4       89.36       80.41      3.14 o
  13   3   4       38.00       37.08      2.59 o
  15   3   4       38.52       44.03      4.57 o
  17   3   4        8.83       10.78      3.73 o
 -22   4   4       17.88       25.92      5.24 o
 -20   4   4       34.65       50.17      4.37 o
 -18   4   4       69.03       71.54      3.19 o
 -16   4   4       74.81       75.35      2.94 o
 -14   4   4      197.27      211.49      4.09 o
 -12   4   4       46.13       38.41      1.65 o
 -10   4   4       18.19       17.16      1.09 o
  -8   4   4       44.88       35.95      1.43 o
  -6   4   4        9.20       12.26      0.82 o
  -4   4   4       31.64       31.36      0.97 o
  -2   4   4      165.39      155.53      2.01 o
   0   4   4      246.39      246.46      2.40 o
   2   4   4      325.39      322.53      5.44 o
   4   4   4      204.85      202.26      4.19 o
   6   4   4      788.02      774.49     10.51 o
   8   4   4      209.19      188.51      4.17 o
  10   4   4       20.31       26.76      3.04 o
  12   4   4        7.06        3.02      2.32 o
  14   4   4       15.19       28.15      4.91 o
  16   4   4       17.99       14.22      4.02 o
 -19   5   4        7.10        5.13      1.85 o
 -17   5   4       31.80       28.24      2.20 o
 -15   5   4       68.67       65.61      2.64 o
 -13   5   4        7.77        6.94      1.16 o
 -11   5   4       62.12       57.57      1.86 o
  -9   5   4       52.12       52.43      2.28 o
  -7   5   4      170.80      154.99      2.94 o
  -5   5   4        4.18        1.87      0.85 o
  -3   5   4      177.32      180.25      2.33 o
  -1   5   4      140.56      145.92      1.57 o
   1   5   4        6.10        7.53      1.34 o
   3   5   4       57.01       59.30      2.31 o
   5   5   4      169.26      163.75      5.46 o
   7   5   4      129.12      131.28      3.54 o
   9   5   4       28.81       33.74      3.32 o
  11   5   4       17.76       16.63      2.46 o
  13   5   4        6.51        5.60      2.86 o
  15   5   4       40.31       61.96      5.55 o
 -18   6   4        2.65       -0.01      1.49 o
 -16   6   4        1.28        0.08      1.30 o
 -14   6   4       18.23       22.01      1.64 o
 -12   6   4        5.10        5.25      1.15 o
 -10   6   4        8.07        4.10      2.39 o
  -8   6   4       84.19       75.39      3.65 o
  -6   6   4       38.00       40.48      2.23 o
  -4   6   4        6.21        3.24      1.16 o
  -2   6   4        8.04        6.76      0.78 o
   0   6   4      169.36      185.47      2.65 o
   2   6   4       17.20       18.33      1.59 o
   4   6   4        4.91        5.00      1.36 o
   6   6   4        1.70        1.73      2.21 o
   8   6   4       24.15       25.88      2.34 o
  10   6   4        0.61        3.11      3.30 o
  12   6   4        4.10        3.89      2.73 o
 -13   7   4        0.24       -0.86      1.18 o
 -11   7   4        4.09        5.65      2.90 o
  -9   7   4        9.49        5.91      2.70 o
  -7   7   4        4.47        4.89      2.03 o
  -5   7   4        1.25        0.19      1.30 o
  -3   7   4        9.57       13.16      1.56 o
  -1   7   4       12.15       12.43      0.99 o
   1   7   4        8.54        7.71      1.30 o
   3   7   4        7.21       10.26      1.56 o
   5   7   4        6.73       10.60      1.72 o
   7   7   4        0.76        2.27      1.71 o
 -26   0   5        8.73        3.52      5.37 o
 -24   0   5        5.04       -1.29      4.56 o
 -22   0   5       26.22       21.46      5.29 o
 -20   0   5       56.46       57.99      4.36 o
 -18   0   5       10.54        8.80      2.60 o
 -16   0   5       19.93       25.34      1.90 o
 -14   0   5      293.13      286.55      5.34 o
 -12   0   5       32.14       42.49      1.94 o
 -10   0   5      343.80      310.48      5.10 o
  -8   0   5       94.49      117.91      2.28 o
  -6   0   5     2407.52     2431.65     36.37 o
  -4   0   5      616.43      661.40      6.98 o
  -2   0   5      108.32       89.67      1.57 o
   0   0   5      141.12      123.72      1.80 o
   2   0   5      114.54      128.66      2.63 o
   4   0   5      359.91      422.41      6.81 o
   6   0   5        4.50        2.86      1.03 o
   8   0   5      132.52      119.92      3.39 o
  10   0   5     1692.17     1531.97     27.97 o
  12   0   5      272.46      248.43      7.76 o
  14   0   5        0.02       -2.21      2.21 o
  16   0   5        1.63        3.35      3.01 o
  18   0   5        0.56       -4.18      4.37 o
 -25   1   5        3.14        0.98      5.59 o
 -23   1   5       11.52       12.65      2.92 o
 -21   1   5       26.92       35.57      3.31 o
 -19   1   5       14.09       15.04      2.10 o
 -17   1   5      102.87       94.06      2.67 o
 -15   1   5      101.60       89.65      2.17 o
 -13   1   5      272.21      291.06      3.52 o
 -11   1   5       59.81       77.27      1.47 o
  -9   1   5      505.57      515.62      4.11 o
  -7   1   5      115.84      134.28      1.58 o
  -5   1   5     1196.92     1280.81      7.91 o
  -3   1   5     4124.69     4328.83     25.84 o
  -1   1   5      154.50      143.71      1.39 o
   1   1   5      336.45      359.01      3.63 o
   3   1   5      387.83      362.80      4.65 o
   5   1   5       90.68       82.37      1.74 o
   7   1   5      174.71      168.97      2.78 o
   9   1   5      604.88      560.28      8.08 o
  11   1   5      308.69      244.26      5.29 o
  13   1   5       13.92       13.51      2.04 o
  15   1   5        7.29        9.14      2.49 o
  17   1   5       37.85       54.14      4.27 o
  19   1   5       41.20       50.31      5.63 o
 -24   2   5       12.53       18.31      5.36 o
 -22   2   5        1.03        1.55      2.28 o
 -20   2   5      125.36      117.21      4.06 o
 -18   2   5      449.34      444.17      7.21 o
 -16   2   5      216.92      213.14      4.36 o
 -14   2   5      188.41      176.89      2.51 o
 -12   2   5       86.84       77.64      1.42 o
 -10   2   5       94.17      101.98      1.51 o
  -8   2   5      580.61      692.55      5.86 o
  -6   2   5     2054.38     2190.60     14.71 o
  -4   2   5      487.98      560.45      4.56 o
  -2   2   5      419.11      424.34      3.41 o
   0   2   5      435.96      465.31      4.36 o
   2   2   5      481.84      467.68      4.41 o
   4   2   5      388.53      388.49      5.37 o
   6   2   5      100.21      101.81      1.74 o
   8   2   5      243.51      224.24      3.90 o
  10   2   5       32.67       26.54      2.53 o
  12   2   5       12.63        6.92      2.61 o
  14   2   5        3.97        1.13      2.05 o
  16   2   5       19.78       23.71      3.25 o
  18   2   5       22.17       20.41      4.47 o
 -23   3   5        0.69       -3.15      3.15 o
 -21   3   5       19.67       13.52      2.39 o
 -19   3   5       59.02       64.92      2.88 o
 -17   3   5        4.55        5.64      1.45 o
 -15   3   5      173.46      171.38      3.71 o
 -13   3   5      254.32      244.57      3.71 o
 -11   3   5       61.50       57.23      1.51 o
  -9   3   5      126.78      130.43      2.14 o
  -7   3   5      251.15      300.58      2.82 o
  -5   3   5       43.99       49.81      0.95 o
  -3   3   5      983.18     1044.12      7.68 o
  -1   3   5      137.42      115.05      1.91 o
   1   3   5      410.80      446.41      5.25 o
   3   3   5      175.71      184.89      2.90 o
   5   3   5      509.04      494.02      6.50 o
   7   3   5       17.84       16.83      1.36 o
   9   3   5        0.41        0.40      1.32 o
  11   3   5        2.82        3.12      1.81 o
  13   3   5        8.74       10.95      4.99 o
  15   3   5       26.45       29.36      4.48 o
  17   3   5        2.37        0.23      3.30 o
 -22   4   5       11.20        7.63      3.57 o
 -20   4   5       22.50       24.35      2.95 o
 -18   4   5        7.22        7.01      1.73 o
 -16   4   5       65.74       73.78      2.88 o
 -14   4   5       73.72       74.38      2.43 o
 -12   4   5      176.78      167.98      3.09 o
 -10   4   5       64.92       61.43      1.83 o
  -8   4   5       81.79       87.93      1.53 o
  -6   4   5       21.02       24.04      0.94 o
  -4   4   5       27.19       31.74      0.88 o
  -2   4   5       33.17       29.40      0.79 o
   0   4   5      179.69      182.27      2.41 o
   2   4   5      207.86      218.21      6.37 o
   4   4   5       24.34       31.14      1.90 o
   6   4   5       37.69       33.31      1.96 o
   8   4   5       44.72       45.80      3.78 o
  10   4   5        2.17        2.78      3.25 o
  12   4   5       65.59       68.13      4.75 o
  14   4   5       27.77       33.38      4.39 o
  16   4   5        1.54        1.41      3.35 o
 -21   5   5       11.41       11.50      2.64 o
 -19   5   5       21.49       20.66      2.18 o
 -17   5   5       19.27       21.07      2.00 o
 -15   5   5       18.76       15.25      1.70 o
 -13   5   5        7.25        7.65      1.18 o
 -11   5   5       14.52       15.28      1.28 o
  -9   5   5      154.15      168.55      5.50 o
  -7   5   5       52.21       43.80      1.42 o
  -5   5   5       12.35       10.64      0.92 o
  -3   5   5       25.37       25.37      1.13 o
  -1   5   5      550.31      541.28      4.48 o
   1   5   5       13.01       12.53      1.28 o
   3   5   5       29.44       30.59      1.89 o
   5   5   5       73.67       72.82      2.95 o
   7   5   5       18.80       26.06      2.28 o
   9   5   5        9.22       16.00      2.44 o
  11   5   5        0.10       -0.37      2.77 o
  13   5   5       48.17       64.87     15.99 o
 -18   6   5        3.08        1.02      1.99 o
 -16   6   5       10.53        9.07      1.56 o
 -14   6   5       18.79       20.60      1.60 o
 -12   6   5        1.01        3.08      1.00 o
 -10   6   5      135.73      151.37      8.30 o
  -8   6   5      159.45      171.35      5.69 o
  -6   6   5       87.81       90.91      2.85 o
  -4   6   5        4.98        4.77      0.81 o
  -2   6   5       13.78       14.39      1.03 o
   0   6   5        1.74        2.52      0.81 o
   2   6   5        0.75        1.38      1.27 o
   4   6   5        4.80        5.67      1.50 o
   6   6   5        1.71        4.17      1.75 o
   8   6   5        0.54       -0.24      2.06 o
  10   6   5        9.63       11.69      3.21 o
 -13   7   5        9.00        8.18      1.77 o
 -11   7   5        3.98        2.55      2.89 o
  -9   7   5       23.91       26.38      3.62 o
  -7   7   5       18.02       20.13      2.64 o
  -5   7   5        1.07        1.57      0.79 o
  -3   7   5       24.42       27.44      1.29 o
  -1   7   5       37.43       39.37      1.42 o
   1   7   5        8.65        7.20      1.49 o
   3   7   5        9.77        7.76      1.57 o
   5   7   5        5.40        8.23      1.99 o
   7   7   5        6.08       13.40      2.32 o
 -26   0   6       10.87        3.24      5.63 o
 -24   0   6       24.11       25.55      6.12 o
 -22   0   6        2.26        8.17      4.34 o
 -20   0   6       51.40       62.40      4.49 o
 -18   0   6       30.92       31.39      4.10 o
 -16   0   6       12.39       13.57      1.57 o
 -14   0   6      221.96      197.58      4.93 o
 -12   0   6        0.28       -0.57      0.93 o
 -10   0   6      488.98      522.97      7.70 o
  -8   0   6        0.63        0.77      0.45 o
  -6   0   6       42.17       38.64      1.47 o
  -4   0   6       37.57       34.99      2.59 o
  -2   0   6      117.53      138.00      1.77 o
   0   0   6        3.00        2.49      0.55 o
   2   0   6       20.14       24.45      1.72 o
   4   0   6       18.82       19.42      1.51 o
   6   0   6       70.91       66.55      2.67 o
   8   0   6       61.77       61.22      5.55 o
  10   0   6      489.82      452.03     11.15 o
  12   0   6       15.17       15.81      3.83 o
  14   0   6        0.06       -0.36      2.51 o
  16   0   6       81.28       99.83      8.55 o
  18   0   6        1.23        1.81      4.81 o
 -25   1   6        8.96       18.97      9.33 o
 -23   1   6       19.76       18.39      4.39 o
 -21   1   6       96.41       91.02      4.29 o
 -19   1   6      155.25      156.76      4.90 o
 -17   1   6      251.55      234.08      4.14 o
 -15   1   6       55.43       58.05      1.85 o
 -13   1   6       26.68       25.41      1.09 o
 -11   1   6       86.60       81.50      1.31 o
  -9   1   6      586.49      582.87      4.61 o
  -7   1   6     1279.38     1330.62      9.04 o
  -5   1   6     1812.80     1874.19     11.85 o
  -3   1   6      296.38      329.98      2.25 o
  -1   1   6      282.08      281.74      2.37 o
   1   1   6      924.79      977.64      8.72 o
   3   1   6       97.83       88.12      1.63 o
   5   1   6      233.56      231.57      3.54 o
   7   1   6      566.28      522.58      6.95 o
   9   1   6        2.07        1.32      1.48 o
  11   1   6      100.04       95.97      3.46 o
  13   1   6        5.81        1.67      2.06 o
  15   1   6        4.71        5.34      2.56 o
  17   1   6       23.78       32.45      4.00 o
 -26   2   6       10.83       11.99      4.53 o
 -24   2   6        3.80        9.83      3.07 o
 -22   2   6        2.15       -0.12      2.30 o
 -20   2   6       37.20       43.15      2.92 o
 -18   2   6       49.32       49.93      3.07 o
 -16   2   6      102.55       94.15      2.93 o
 -14   2   6       67.93       62.91      1.76 o
 -12   2   6      413.14      392.42      4.19 o
 -10   2   6       24.09       26.37      0.92 o
  -8   2   6     1016.63     1166.18      8.26 o
  -6   2   6     1467.23     1461.32     10.57 o
  -4   2   6      584.48      684.28      5.27 o
  -2   2   6      662.73      729.59      5.61 o
   0   2   6      499.42      532.42      5.65 o
   2   2   6      317.36      289.92      3.04 o
   4   2   6      229.29      229.89      2.73 o
   6   2   6       14.53       16.52      0.93 o
   8   2   6      479.27      425.87      6.64 o
  10   2   6      135.48      124.11      4.53 o
  12   2   6        1.90        0.54      2.39 o
  14   2   6       15.35       18.82      2.94 o
  16   2   6       57.03       63.89      6.46 o
 -25   3   6        7.32        8.02      3.93 o
 -23   3   6        4.18        2.17      3.20 o
 -21   3   6       47.95       53.51      4.28 o
 -19   3   6       16.61       16.50      1.87 o
 -17   3   6      131.68      126.37      3.39 o
 -15   3   6      340.86      341.70      5.59 o
 -13   3   6       24.70       27.54      1.46 o
 -11   3   6      205.62      191.52      2.99 o
  -9   3   6       34.95       31.77      1.80 o
  -7   3   6       10.31       14.68      0.73 o
  -5   3   6       60.23       71.45      1.28 o
  -3   3   6       44.66       37.57      0.80 o
  -1   3   6       64.29       66.24      1.01 o
   1   3   6       47.17       35.92      1.61 o
   3   3   6       72.27       63.05      1.96 o
   5   3   6       11.23        8.35      1.51 o
   7   3   6       91.07       73.08      2.67 o
   9   3   6        3.67        4.10      2.19 o
  11   3   6       41.23       35.76      3.73 o
  13   3   6       27.27       35.63      6.32 o
  15   3   6        2.98       -1.77      3.02 o
 -22   4   6       13.05        7.66      3.08 o
 -20   4   6        9.53        9.27      2.54 o
 -18   4   6       43.34       46.07      2.63 o
 -16   4   6       82.60       77.51      2.92 o
 -14   4   6       39.99       39.56      1.95 o
 -12   4   6      163.22      147.97      2.91 o
 -10   4   6       28.72       30.86      1.60 o
  -8   4   6       11.99       11.78      0.76 o
  -6   4   6      149.60      147.33      2.03 o
  -4   4   6       68.28       58.83      0.96 o
  -2   4   6      628.32      610.71      4.96 o
   0   4   6      420.31      393.81      5.78 o
   2   4   6       22.13       21.00      1.65 o
   4   4   6      342.15      341.83      5.92 o
   6   4   6       16.86       11.11      1.88 o
   8   4   6        0.61        1.31      2.08 o
  10   4   6        8.04        6.20      2.54 o
  12   4   6        5.15       13.03      5.20 o
  14   4   6       52.80       84.39      7.36 o
 -21   5   6        9.15        6.39      2.44 o
 -19   5   6        5.60        3.56      1.71 o
 -17   5   6        2.90       -0.61      1.41 o
 -15   5   6       40.61       39.99      2.22 o
 -13   5   6       58.31       56.24      2.14 o
 -11   5   6        0.54       -0.95      0.95 o
  -9   5   6        3.08        2.35      0.73 o
  -7   5   6       13.37       10.47      0.96 o
  -5   5   6       88.08       76.70      1.53 o
  -3   5   6      126.98      124.11      1.59 o
  -1   5   6       19.14       17.26      0.84 o
   1   5   6       18.93       19.90      1.62 o
   3   5   6      133.63      122.42      3.58 o
   5   5   6      135.80      132.69      3.70 o
   7   5   6       64.18       58.11      3.08 o
   9   5   6        2.24        4.36      2.65 o
  11   5   6        9.01        7.97      3.12 o
  13   5   6       37.25       66.24      8.93 o
 -18   6   6        8.60        9.17      1.66 o
 -16   6   6        2.87        1.65      1.37 o
 -14   6   6        0.92       -1.13      1.13 o
 -12   6   6        1.24        0.88      1.01 o
 -10   6   6       27.02       23.98      1.99 o
  -8   6   6      101.57       94.10      1.98 o
  -6   6   6        5.14        5.56      1.19 o
  -4   6   6        9.05       10.71      0.98 o
  -2   6   6        0.61        0.47      0.62 o
   0   6   6       16.42       18.22      1.16 o
   2   6   6       17.25       15.93      1.55 o
   4   6   6       38.83       37.34      2.41 o
   6   6   6       66.94       79.06      3.64 o
   8   6   6       24.58       30.43      3.86 o
  10   6   6        5.64        2.73      2.94 o
 -13   7   6        4.35        2.40      2.09 o
 -11   7   6        8.91        6.94      1.40 o
  -9   7   6        6.84        2.97      2.70 o
  -7   7   6       31.38       28.79      1.38 o
  -5   7   6       16.00       17.85      1.63 o
  -3   7   6       29.57       39.02      2.26 o
  -1   7   6       22.55       31.99      2.45 o
   1   7   6       13.16       14.71      1.76 o
   3   7   6        2.87        4.23      1.63 o
   5   7   6        0.14       -3.51      3.51 o
 -26   0   7        1.69       -1.77      4.85 o
 -24   0   7        0.28        2.28      4.46 o
 -22   0   7        4.34        2.37      4.10 o
 -20   0   7       23.68       35.35      3.75 o
 -18   0   7       39.37       44.27      3.68 o
 -16   0   7        4.49        2.69      1.28 o
 -14   0   7      741.06      787.68     12.68 o
 -12   0   7      148.92      153.34      3.50 o
 -10   0   7      277.45      284.74      4.96 o
  -8   0   7      263.92      268.71      4.15 o
  -6   0   7      342.77      350.60      4.70 o
  -4   0   7       77.16      111.20      1.69 o
  -2   0   7      277.91      349.89      4.45 o
   0   0   7        5.04        3.47      0.64 o
   2   0   7      194.01      175.24      2.79 o
   4   0   7        2.39        1.14      1.34 o
   6   0   7     1069.60     1024.62     20.77 o
   8   0   7       51.07       55.10      5.87 o
  10   0   7       12.57        9.68      2.84 o
  12   0   7       19.55       22.17      3.50 o
  14   0   7      123.79      132.03      6.46 o
  16   0   7        7.13       -2.20      4.34 o
 -25   1   7       14.00       19.00      4.39 o
 -23   1   7       30.59       41.54      3.71 o
 -21   1   7      242.74      244.19      6.78 o
 -19   1   7       67.98       66.90      3.22 o
 -17   1   7      129.04      123.27      3.24 o
 -15   1   7      159.00      160.20      3.20 o
 -13   1   7        4.28        6.54      0.68 o
 -11   1   7      367.32      418.86      3.79 o
  -9   1   7     1102.79     1099.56      8.48 o
  -7   1   7     2986.66     3096.63     19.30 o
  -5   1   7     2290.12     2472.75     15.54 o
  -3   1   7      515.60      512.54      3.99 o
  -1   1   7      628.33      683.12      8.21 o
   1   1   7     1662.42     1648.50     12.18 o
   3   1   7      184.52      194.50      2.82 o
   5   1   7       14.92       17.86      1.05 o
   7   1   7      882.12      840.55     12.30 o
   9   1   7      116.10      105.43      4.73 o
  11   1   7       81.24       74.35      3.27 o
  13   1   7        5.27        2.87      2.26 o
  15   1   7        2.43       -1.15      2.51 o
  17   1   7        3.88        9.07      4.05 o
 -26   2   7       17.26       21.15      4.51 o
 -24   2   7        6.67        3.37      3.58 o
 -22   2   7       10.45       12.29      2.73 o
 -20   2   7       20.51       18.94      3.06 o
 -18   2   7      191.56      186.80      4.28 o
 -16   2   7       49.32       36.74      2.04 o
 -14   2   7       56.10       64.51      1.62 o
 -12   2   7       98.48       88.98      1.73 o
 -10   2   7       22.45       34.91      1.13 o
  -8   2   7       66.80       74.73      1.25 o
  -6   2   7       92.26       98.61      1.20 o
  -4   2   7      562.55      550.94      4.56 o
  -2   2   7       17.75       13.92      0.68 o
   0   2   7      626.41      655.84      5.23 o
   2   2   7      159.96      147.86      2.05 o
   4   2   7       30.79       32.49      1.13 o
   6   2   7        7.35        8.72      0.94 o
   8   2   7       66.01       58.58      3.14 o
  10   2   7       40.36       37.82      3.91 o
  12   2   7        4.48       -0.24      2.63 o
  14   2   7       12.39       13.18      2.97 o
  16   2   7       18.27       28.77      4.83 o
 -25   3   7        8.39        0.42      3.43 o
 -23   3   7       14.89       12.60      4.87 o
 -21   3   7       50.69       53.30      4.61 o
 -19   3   7       51.14       52.89      2.72 o
 -17   3   7      162.87      161.95      3.83 o
 -15   3   7      126.95      135.34      3.29 o
 -13   3   7      114.98      111.34      2.45 o
 -11   3   7      284.73      274.02      4.17 o
  -9   3   7      204.07      217.80      2.62 o
  -7   3   7       31.65       27.84      0.98 o
  -5   3   7      106.55      119.11      1.47 o
  -3   3   7       32.80       35.51      0.89 o
  -1   3   7       69.84       67.07      1.20 o
   1   3   7       87.60       78.06      1.97 o
   3   3   7      209.17      201.02      3.29 o
   5   3   7       85.91       77.56      2.48 o
   7   3   7       22.03       21.06      2.34 o
   9   3   7       33.58       32.46      8.63 o
  11   3   7       74.21       81.53      8.18 o
  13   3   7       20.28       22.66      6.08 o
  15   3   7        2.72        8.11      3.91 o
 -22   4   7       32.56       30.46      3.31 o
 -20   4   7       20.59       23.71      2.38 o
 -18   4   7        2.40        0.40      1.59 o
 -16   4   7       12.56       11.78      1.77 o
 -14   4   7       20.48       15.81      1.66 o
 -12   4   7       16.43       14.47      1.37 o
 -10   4   7       50.86       45.77      1.80 o
  -8   4   7       41.84       39.97      1.24 o
  -6   4   7      216.70      235.30      2.36 o
  -4   4   7      709.42      716.44      5.75 o
  -2   4   7      446.56      409.11      3.85 o
   0   4   7       50.42       54.48      1.66 o
   2   4   7      232.21      210.28      4.71 o
   4   4   7      124.23      112.38      3.37 o
   6   4   7        9.23       12.73      1.96 o
   8   4   7       17.27       16.33      3.08 o
  10   4   7        0.56        1.35      4.26 o
  12   4   7       13.55       24.67      6.16 o
  14   4   7       15.33       24.59      4.61 o
 -21   5   7        0.10       -1.59      2.17 o
 -19   5   7        3.03        2.91      1.70 o
 -17   5   7        0.42       -1.38      1.38 o
 -15   5   7        5.58        0.56      1.32 o
 -13   5   7       18.74       15.09      1.42 o
 -11   5   7      182.40      182.40      7.49 o
  -9   5   7       10.09        8.53      1.06 o
  -7   5   7       68.29       63.51      1.55 o
  -5   5   7        4.78        3.18      0.59 o
  -3   5   7      125.07      119.84      1.76 o
  -1   5   7       42.39       46.22      1.51 o
   1   5   7       11.23       10.66      1.14 o
   3   5   7       39.64       44.31      2.77 o
   5   5   7      133.21      123.00      4.23 o
   7   5   7        1.00        1.37      2.27 o
   9   5   7        3.06        2.15      2.61 o
  11   5   7        3.62        2.81      5.38 o
 -18   6   7        8.16        6.22      1.67 o
 -16   6   7       24.12       22.27      2.25 o
 -14   6   7        4.80        6.29      1.37 o
 -12   6   7       15.94       18.59      1.57 o
 -10   6   7      103.19      105.43      3.32 o
  -8   6   7       31.54       28.35      1.42 o
  -6   6   7        5.27        4.24      0.62 o
  -4   6   7        6.95       10.94      0.80 o
  -2   6   7        4.33        8.24      1.04 o
   0   6   7       52.97       51.22      1.83 o
   2   6   7       20.99       23.74      1.51 o
   4   6   7       39.10       42.56      4.14 o
   6   6   7       26.92       32.86      6.02 o
   8   6   7       17.76       24.41      3.92 o
 -13   7   7       38.17       30.84      5.58 o
 -11   7   7       22.01       17.69      5.38 o
  -9   7   7       16.60       15.01      3.42 o
  -7   7   7       25.51       25.86      1.54 o
  -5   7   7       10.55        9.95      1.50 o
  -3   7   7        5.44        5.10      1.08 o
  -1   7   7       17.57       19.98      2.38 o
   1   7   7        4.86        3.97      1.59 o
   3   7   7       16.46       22.78      2.62 o
 -26   0   8        5.41       -5.22      5.22 o
 -24   0   8       28.77       30.14      6.27 o
 -22   0   8        0.39       -1.99      3.80 o
 -20   0   8      100.14       99.68      5.14 o
 -18   0   8        9.88        6.61      2.51 o
 -16   0   8      170.27      151.77      6.74 o
 -14   0   8      357.15      352.64      6.29 o
 -12   0   8      475.52      462.28      7.38 o
 -10   0   8      674.32      649.64      9.45 o
  -8   0   8     3071.59     3309.81     45.89 o
  -6   0   8      723.10      634.67      6.17 o
  -4   0   8      171.87      153.13      2.16 o
  -2   0   8        7.73        5.27      0.76 o
   0   0   8        0.40        0.07      0.65 o
   2   0   8      923.88      858.06     10.67 o
   4   0   8       42.83       37.57      1.94 o
   6   0   8      830.97      766.23     22.67 o
   8   0   8      198.96      184.59      9.56 o
  10   0   8       12.69       11.94      4.64 o
  12   0   8       13.87       14.43      3.37 o
  14   0   8        9.25       20.18      5.84 o
  16   0   8        0.13       -3.67      4.35 o
 -27   1   8        7.80       13.62      4.56 o
 -25   1   8        8.92       14.72      6.52 o
 -23   1   8       14.80       17.91      3.02 o
 -21   1   8       42.44       43.01      3.58 o
 -19   1   8       47.10       45.99      3.16 o
 -17   1   8      114.51       99.87      2.74 o
 -15   1   8       12.32       10.53      0.93 o
 -13   1   8       69.77       80.71      1.50 o
 -11   1   8      105.86      111.47      1.67 o
  -9   1   8     1693.71     1667.36     12.12 o
  -7   1   8     3155.74     3195.20     19.96 o
  -5   1   8     1712.19     1857.08     11.19 o
  -3   1   8      412.06      408.17      3.42 o
  -1   1   8      596.98      534.03      4.77 o
   1   1   8       67.39       63.10      1.32 o
   3   1   8      182.92      174.58      3.39 o
   5   1   8      388.05      371.09      5.29 o
   7   1   8       64.49       56.68      3.28 o
   9   1   8       22.91       20.41      2.70 o
  11   1   8       23.26       25.18      3.07 o
  13   1   8       30.69       36.82      3.63 o
  15   1   8       60.31       74.32      5.13 o
 -26   2   8        0.80       -2.13      3.12 o
 -24   2   8        1.09       -3.60      3.60 o
 -22   2   8        2.47        0.55      2.37 o
 -20   2   8      361.89      356.61      7.79 o
 -18   2   8      209.50      200.29      4.45 o
 -16   2   8       79.48       74.99      2.66 o
 -14   2   8      151.83      149.41      2.42 o
 -12   2   8      288.26      253.77      3.16 o
 -10   2   8      193.19      178.86      2.59 o
  -8   2   8      370.13      387.46      3.11 o
  -6   2   8      359.67      326.30      2.78 o
  -4   2   8      273.47      248.27      2.55 o
  -2   2   8      451.14      444.58      4.15 o
   0   2   8       80.72       82.41      1.75 o
   2   2   8       21.22       22.89      0.99 o
   4   2   8        5.26        6.47      0.87 o
   6   2   8      347.79      341.88      6.48 o
   8   2   8       30.56       35.03      3.62 o
  10   2   8        8.29        6.96      2.97 o
  12   2   8        5.08        5.33      4.04 o
  14   2   8       11.46       19.06      4.28 o
 -25   3   8        2.99       -6.80      6.80 o
 -23   3   8        6.62        6.21      2.79 o
 -21   3   8        0.26       -1.96      1.96 o
 -19   3   8       13.95       16.96      1.90 o
 -17   3   8      109.98      117.85      3.34 o
 -15   3   8      215.56      207.71      4.16 o
 -13   3   8      199.99      191.94      3.77 o
 -11   3   8       90.78       88.59      2.30 o
  -9   3   8        0.25       -0.74      0.74 o
  -7   3   8        6.56       13.63      0.70 o
  -5   3   8      122.73      114.79      1.59 o
  -3   3   8        7.23        5.87      0.57 o
  -1   3   8      362.85      338.06      3.79 o
   1   3   8      176.95      190.92      2.85 o
   3   3   8      193.95      173.52      3.56 o
   5   3   8       20.41       17.75      2.03 o
   7   3   8       23.80       20.82      3.14 o
   9   3   8       16.60       27.58      5.58 o
  11   3   8       25.53       27.81      6.23 o
  13   3   8        5.22       13.21      5.79 o
 -24   4   8       16.66       21.58      5.47 o
 -22   4   8       67.30       69.81      4.26 o
 -20   4   8       40.03       37.97      2.75 o
 -18   4   8        8.20        8.50      1.86 o
 -16   4   8       24.54       18.86      1.94 o
 -14   4   8       30.42       34.73      3.58 o
 -12   4   8       69.42       64.04      2.45 o
 -10   4   8       38.55       34.15      1.77 o
  -8   4   8       48.18       48.44      1.43 o
  -6   4   8      187.33      172.83      2.07 o
  -4   4   8      260.33      256.21      2.80 o
  -2   4   8       89.42       84.12      1.63 o
   0   4   8       67.87       71.10      2.00 o
   2   4   8      274.24      273.53      5.82 o
   4   4   8       73.96       63.50      3.22 o
   6   4   8       20.26       19.33      3.00 o
   8   4   8        2.33        0.25      2.48 o
  10   4   8        5.22        6.95      5.01 o
  12   4   8       36.01       41.71      7.65 o
 -21   5   8        5.34        0.42      3.03 o
 -19   5   8       27.26       28.67      2.92 o
 -17   5   8        9.08       10.27      1.77 o
 -15   5   8       18.04       14.05      1.72 o
 -13   5   8       28.36       28.29      2.79 o
 -11   5   8       68.50       68.39      2.58 o
  -9   5   8        6.42        3.03      0.97 o
  -7   5   8       91.14       91.69      1.50 o
  -5   5   8       39.62       49.02      1.26 o
  -3   5   8        0.86       -0.68      0.68 o
  -1   5   8        3.86        3.75      1.20 o
   1   5   8      113.60      111.46      2.58 o
   3   5   8       80.30       76.79      3.46 o
   5   5   8       16.00       25.26      2.98 o
   7   5   8        5.32        8.59      3.04 o
   9   5   8       13.53       18.26      6.24 o
 -18   6   8       10.96        7.92      1.73 o
 -16   6   8        8.32        6.28      1.60 o
 -14   6   8        0.53       -1.22      1.22 o
 -12   6   8       18.85       17.35      2.22 o
 -10   6   8       41.77       41.10      1.70 o
  -8   6   8       21.84       22.96      0.92 o
  -6   6   8        3.95        2.85      0.92 o
  -4   6   8       48.03       55.82      1.39 o
  -2   6   8       20.40       26.00      1.52 o
   0   6   8        7.71        8.80      1.43 o
   2   6   8        2.44        3.36      1.32 o
   4   6   8       36.72       41.08      2.23 o
   6   6   8        1.96        0.91      2.74 o
 -13   7   8       17.20       11.31      2.78 o
 -11   7   8       10.73        9.44      2.15 o
  -9   7   8        8.15        8.62      1.41 o
  -7   7   8        8.50        9.99      1.72 o
  -5   7   8        9.27        9.13      1.36 o
  -3   7   8        5.70        4.22      1.48 o
  -1   7   8        4.33        2.91      1.57 o
   1   7   8        9.78       14.94      3.07 o
 -26   0   9        3.51        4.93      5.38 o
 -24   0   9        0.09       -4.10      4.10 o
 -22   0   9       18.06       23.08      5.66 o
 -20   0   9        0.00       -3.19      3.90 o
 -18   0   9       41.63       41.13      3.78 o
 -16   0   9        5.27        5.24      1.09 o
 -14   0   9      105.79      102.75      3.21 o
 -12   0   9        0.06       -0.68      0.75 o
 -10   0   9      500.23      502.89     13.51 o
  -8   0   9      170.19      182.74      3.33 o
  -6   0   9       21.32       17.54      1.08 o
  -4   0   9        1.78        1.72      0.56 o
  -2   0   9       10.72        8.29      0.91 o
   0   0   9      203.47      202.65      4.21 o
   2   0   9        0.07        0.32      0.95 o
   4   0   9        1.24        2.58      1.47 o
   6   0   9      589.60      552.79     18.40 o
   8   0   9       29.86       30.72      5.26 o
  10   0   9        9.30       11.68      3.20 o
  12   0   9        1.59        0.41      3.30 o
  14   0   9        1.95       -1.83      4.54 o
 -27   1   9       10.80        3.11      4.17 o
 -25   1   9       20.92       16.47      4.17 o
 -23   1   9       10.28       10.45      2.98 o
 -21   1   9       66.24       72.16      4.28 o
 -19   1   9       24.74       19.40      2.29 o
 -17   1   9       28.34       25.06      1.76 o
 -15   1   9        4.83        5.53      0.89 o
 -13   1   9       31.75       37.24      1.03 o
 -11   1   9       27.84       24.72      0.88 o
  -9   1   9      286.82      317.47      2.77 o
  -7   1   9      653.54      719.06      6.72 o
  -5   1   9        2.67        0.38      0.42 o
  -3   1   9       95.65      100.80      1.80 o
  -1   1   9       28.13       29.24      1.03 o
   1   1   9       34.99       35.36      1.17 o
   3   1   9      168.22      154.45      2.38 o
   5   1   9      318.64      300.01      8.56 o
   7   1   9      395.11      354.28      9.43 o
   9   1   9       71.04       68.08      3.99 o
  11   1   9        3.33        3.67      2.42 o
  13   1   9       24.56       37.60      4.01 o
 -26   2   9       14.37       12.26      3.69 o
 -24   2   9        8.02        6.04      2.86 o
 -22   2   9      107.78      112.72      4.92 o
 -20   2   9      101.55       95.28      3.93 o
 -18   2   9      105.34      104.81      3.31 o
 -16   2   9       70.83       73.44      2.68 o
 -14   2   9      140.21      131.90      3.18 o
 -12   2   9      259.53      267.20      3.24 o
 -10   2   9      665.19      714.88      5.39 o
  -8   2   9      458.14      471.24      3.81 o
  -6   2   9      528.58      515.30      4.64 o
  -4   2   9      384.33      426.31      4.09 o
  -2   2   9       44.29       41.78      1.16 o
   0   2   9       20.10       23.04      1.19 o
   2   2   9       12.12       11.48      0.98 o
   4   2   9       71.83       65.90      3.84 o
   6   2   9       20.72       20.76      3.26 o
   8   2   9        4.29        1.30      2.44 o
  10   2   9       20.49       16.94      4.85 o
  12   2   9        9.25       13.77      3.87 o
  14   2   9       10.04       13.25      4.32 o
 -25   3   9        3.02       -3.53      3.53 o
 -23   3   9       21.05       24.31      3.33 o
 -21   3   9       24.94       27.08      2.71 o
 -19   3   9       74.03       75.79      3.06 o
 -17   3   9      132.85      134.48      3.57 o
 -15   3   9       29.58       26.70      1.90 o
 -13   3   9       63.60       60.92      2.17 o
 -11   3   9       29.08       27.75      1.61 o
  -9   3   9       39.28       42.53      1.09 o
  -7   3   9      237.96      253.56      3.11 o
  -5   3   9      110.47      101.28      1.61 o
  -3   3   9      239.56      242.48      2.80 o
  -1   3   9      323.10      324.57      4.18 o
   1   3   9      312.79      296.92      4.17 o
   3   3   9       53.53       46.03      2.99 o
   5   3   9       28.34       29.58      3.96 o
   7   3   9        7.49        2.41      3.81 o
   9   3   9        3.84       -0.24      4.27 o
  11   3   9       24.53       30.92      6.71 o
  13   3   9       13.58       17.68      4.28 o
 -24   4   9        9.13        5.65      4.38 o
 -22   4   9        3.74        3.25      2.69 o
 -20   4   9       14.19       17.11      2.28 o
 -18   4   9       22.50       18.16      2.09 o
 -16   4   9       62.40       56.07      3.23 o
 -14   4   9       10.45        9.20      1.62 o
 -12   4   9       69.06       68.22      2.68 o
 -10   4   9       16.13       14.84      1.51 o
  -8   4   9        2.85        1.15      0.68 o
  -6   4   9       63.95       66.29      1.43 o
  -4   4   9       61.00       63.24      1.47 o
  -2   4   9       52.52       54.55      1.52 o
   0   4   9       13.13       17.32      1.35 o
   2   4   9        8.14        7.19      1.32 o
   4   4   9       12.66       12.63      2.33 o
   6   4   9        1.23        0.97      2.33 o
   8   4   9       28.28       36.21      6.40 o
  10   4   9       15.25       24.57      6.40 o
 -21   5   9        6.56        7.29      4.55 o
 -19   5   9       24.68       23.38      2.31 o
 -17   5   9       45.19       54.55      3.12 o
 -15   5   9       12.02       14.15      1.79 o
 -13   5   9       10.75       11.60      1.85 o
 -11   5   9       23.45       24.50      1.45 o
  -9   5   9       26.61       24.39      1.03 o
  -7   5   9        4.32        5.16      0.78 o
  -5   5   9      116.75      109.05      1.91 o
  -3   5   9        8.43        9.77      0.99 o
  -1   5   9       21.20       25.73      1.56 o
   1   5   9       83.31       82.85      2.72 o
   3   5   9       27.51       32.70      1.99 o
   5   5   9       16.49       25.02      8.24 o
   7   5   9        6.08        7.45      5.22 o
   9   5   9       53.88       78.13      9.35 o
 -18   6   9        3.78        2.52      1.70 o
 -16   6   9        0.06       -1.14      1.40 o
 -14   6   9       30.55       33.43      4.03 o
 -12   6   9       37.26       35.24      2.48 o
 -10   6   9       40.35       40.36      1.65 o
  -8   6   9       13.22       13.49      0.95 o
  -6   6   9        8.71        8.94      0.93 o
  -4   6   9       34.31       41.08      1.38 o
  -2   6   9       27.13       30.28      1.70 o
   0   6   9        3.33        1.34      1.22 o
   2   6   9        6.60        7.58      1.60 o
   4   6   9        8.51       10.50      1.90 o
   6   6   9        4.85        5.67      5.54 o
 -11   7   9       37.64       35.85      3.25 o
  -9   7   9       16.85       15.79      2.74 o
  -7   7   9        3.41        0.24      1.14 o
  -5   7   9       11.52       12.83      1.66 o
  -3   7   9        1.83        3.77      1.59 o
  -1   7   9        5.32        5.55      1.79 o
 -26   0  10        0.62       -4.80      4.80 o
 -24   0  10      120.62      117.65      9.38 o
 -22   0  10      151.92      162.44     10.04 o
 -20   0  10       12.55        5.57      2.95 o
 -18   0  10       42.20       45.98      3.88 o
 -16   0  10        7.67       14.79      1.67 o
 -14   0  10      326.64      316.32      8.41 o
 -12   0  10       85.21       86.47      2.06 o
 -10   0  10       12.69       15.46      1.21 o
  -8   0  10      118.38      125.89      3.30 o
  -6   0  10      238.63      266.31      5.74 o
  -4   0  10       63.04       56.88      1.39 o
  -2   0  10        0.12       -0.74      0.74 o
   0   0  10      154.23      157.78      3.56 o
   2   0  10      341.70      340.56      8.66 o
   4   0  10      339.08      314.55     12.81 o
   6   0  10      198.75      185.29      9.87 o
   8   0  10        6.57        3.39      3.90 o
  10   0  10        0.90        1.17      2.88 o
  12   0  10       45.02       64.24      8.17 o
 -27   1  10        6.37        7.36      4.14 o
 -25   1  10        4.29        0.01      3.84 o
 -23   1  10       28.41       33.83      3.73 o
 -21   1  10       47.56       47.29      3.75 o
 -19   1  10       11.66       10.77      2.11 o
 -17   1  10       39.45       33.65      2.16 o
 -15   1  10        1.27        1.23      0.72 o
 -13   1  10       52.79       56.63      1.34 o
 -11   1  10       85.84       72.42      1.40 o
  -9   1  10       77.15       73.87      1.32 o
  -7   1  10       45.84       44.43      1.06 o
  -5   1  10      136.70      135.61      1.69 o
  -3   1  10      193.21      198.58      2.46 o
  -1   1  10       12.32        9.48      0.79 o
   1   1  10       79.10       81.63      1.83 o
   3   1  10      340.70      310.69      8.68 o
   5   1  10        9.51       13.93      3.06 o
   7   1  10      117.65      108.22      4.54 o
   9   1  10        9.92       11.85      3.37 o
  11   1  10       21.64       27.61      3.49 o
  13   1  10        9.62        8.57      3.28 o
 -26   2  10        0.25       -2.79      2.99 o
 -24   2  10        9.38        9.24      5.33 o
 -22   2  10       22.84       23.66      3.30 o
 -20   2  10       45.16       40.67      3.06 o
 -18   2  10       57.09       64.97      2.82 o
 -16   2  10      151.52      138.50      3.59 o
 -14   2  10       20.09       21.49      1.77 o
 -12   2  10      319.61      325.70      3.91 o
 -10   2  10      235.25      215.01      3.19 o
  -8   2  10      186.56      199.08      2.48 o
  -6   2  10      386.19      385.85      4.04 o
  -4   2  10      116.00      117.06      2.02 o
  -2   2  10      253.66      233.31      3.27 o
   0   2  10      218.72      223.02      3.45 o
   2   2  10        4.01        3.32      1.01 o
   4   2  10      137.56      132.80      4.47 o
   6   2  10       36.57       34.08      3.96 o
   8   2  10       34.33       27.98      3.94 o
  10   2  10       43.82       55.19      7.68 o
  12   2  10       27.38       20.16      4.39 o
 -25   3  10       16.82       17.03      4.55 o
 -23   3  10       13.71       16.32      3.22 o
 -21   3  10       66.66       68.45      3.65 o
 -19   3  10       82.41       87.13      3.20 o
 -17   3  10       22.46       20.02      2.00 o
 -15   3  10       92.78       83.16      3.57 o
 -13   3  10       21.03       24.45      1.85 o
 -11   3  10      110.50      108.80      1.84 o
  -9   3  10      150.40      153.34      2.16 o
  -7   3  10      192.42      193.05      2.47 o
  -5   3  10      122.99      129.54      1.94 o
  -3   3  10       78.85       83.25      1.67 o
  -1   3  10       31.95       34.91      2.07 o
   1   3  10        2.99        2.22      1.21 o
   3   3  10       13.57       14.09      2.15 o
   5   3  10       12.12        9.79      4.39 o
   7   3  10       37.10       50.78      6.86 o
   9   3  10       19.90       23.91      6.25 o
  11   3  10        8.95       13.56      6.12 o
 -24   4  10        2.11        1.31      3.55 o
 -22   4  10       23.86       24.84      4.40 o
 -20   4  10        0.90       -1.08      2.25 o
 -18   4  10       21.59       15.54      2.06 o
 -16   4  10       31.02       23.14      2.15 o
 -14   4  10       19.83       19.42      1.98 o
 -12   4  10       23.96       19.76      1.37 o
 -10   4  10       53.59       52.45      1.74 o
  -8   4  10       52.80       53.61      1.43 o
  -6   4  10      219.94      210.79      2.71 o
  -4   4  10      143.15      130.01      2.22 o
  -2   4  10       28.45       31.36      1.62 o
   0   4  10       27.12       33.86      1.78 o
   2   4  10       61.38       50.69      2.29 o
   4   4  10        0.70       -2.37      3.54 o
   6   4  10        2.38        4.37      4.52 o
   8   4  10        1.87        4.16      4.91 o
  10   4  10       29.24       50.06      8.17 o
 -21   5  10        1.69       -2.21      2.21 o
 -19   5  10       14.08       12.65      2.60 o
 -17   5  10       29.06       28.14      2.35 o
 -15   5  10        4.74        3.26      1.65 o
 -13   5  10        9.15        6.85      2.34 o
 -11   5  10        4.44        2.63      1.01 o
  -9   5  10       18.50       16.29      1.05 o
  -7   5  10       42.12       40.76      1.35 o
  -5   5  10       58.27       59.80      2.30 o
  -3   5  10       23.89       29.38      1.67 o
  -1   5  10       58.63       61.03      2.22 o
   1   5  10       40.42       43.10      2.20 o
   3   5  10       21.05       22.51      3.88 o
   5   5  10       12.31       12.60      5.14 o
   7   5  10       29.01       51.34      7.58 o
 -18   6  10        4.05        2.63      1.78 o
 -16   6  10        7.99        6.02      1.78 o
 -14   6  10        7.27        6.77      1.77 o
 -12   6  10       21.61       22.42      1.40 o
 -10   6  10        5.08        9.31      1.40 o
  -8   6  10       18.66       21.32      1.17 o
  -6   6  10        2.69        1.42      0.87 o
  -4   6  10       13.21       16.26      1.53 o
  -2   6  10       24.62       28.12      1.79 o
   0   6  10       33.57       39.50      2.25 o
   2   6  10       35.53       40.91      3.57 o
   4   6  10       35.44       37.07      6.83 o
  -9   7  10       28.49       27.30      3.30 o
  -7   7  10        1.75       -0.71      1.63 o
  -5   7  10        4.71        5.84      1.66 o
  -3   7  10        3.88        3.31      3.50 o
 -26   0  11        2.25       -4.75      4.75 o
 -24   0  11        2.64       -2.81      4.54 o
 -22   0  11        0.10       -1.21      4.12 o
 -20   0  11        3.86        1.72      3.13 o
 -18   0  11      111.13      112.63      5.30 o
 -16   0  11        0.06        0.71      2.24 o
 -14   0  11       13.27       14.06      1.40 o
 -12   0  11       83.10       78.09      2.99 o
 -10   0  11      275.80      284.96      4.74 o
  -8   0  11      242.01      221.72      5.78 o
  -6   0  11      274.65      337.27      5.49 o
  -4   0  11       10.43        9.10      1.13 o
  -2   0  11       78.80       68.44      2.42 o
   0   0  11      136.24      126.87      7.48 o
   2   0  11      975.33      922.62     26.79 o
   4   0  11        0.12       -0.73      3.86 o
   6   0  11       10.70       17.27      4.92 o
   8   0  11        8.14        5.58      4.48 o
  10   0  11       99.81      118.65      6.60 o
  12   0  11        0.75       -1.98      4.64 o
 -27   1  11        8.33       12.66      4.39 o
 -25   1  11       49.12       56.03      5.57 o
 -23   1  11       30.89       33.68      5.10 o
 -21   1  11       70.41       73.54      4.36 o
 -19   1  11       32.93       30.11      3.02 o
 -17   1  11       25.68       29.92      2.15 o
 -15   1  11      192.22      200.93      5.84 o
 -13   1  11      279.47      281.08      5.11 o
 -11   1  11      444.48      460.40      4.49 o
  -9   1  11      199.28      221.82      2.40 o
  -7   1  11       31.01       30.45      0.98 o
  -5   1  11      212.14      208.48      2.78 o
  -3   1  11      165.97      156.18      2.32 o
  -1   1  11        4.51        8.58      0.97 o
   1   1  11       57.04       57.61      3.91 o
   3   1  11      106.35      104.56      5.89 o
   5   1  11       20.87       21.55      5.90 o
   7   1  11       55.94       61.03      3.98 o
   9   1  11        5.49        3.84      4.39 o
  11   1  11        0.42       -1.67      2.70 o
 -26   2  11        5.85        0.97      3.25 o
 -24   2  11        3.82        0.80      2.88 o
 -22   2  11       24.72       27.48      4.16 o
 -20   2  11        4.81       -0.87      2.03 o
 -18   2  11       49.48       55.58      3.98 o
 -16   2  11       49.68       50.25      1.85 o
 -14   2  11       43.73       38.46      1.62 o
 -12   2  11      106.72      102.46      2.32 o
 -10   2  11        0.28       -0.51      0.69 o
  -8   2  11      321.41      316.27      3.47 o
  -6   2  11       55.37       54.51      1.48 o
  -4   2  11      266.09      258.33      3.21 o
  -2   2  11       85.65       84.35      2.16 o
   0   2  11       15.12       17.84      1.59 o
   2   2  11       16.47       18.62      3.34 o
   4   2  11       61.44       61.56      4.27 o
   6   2  11       95.91       84.87      5.14 o
   8   2  11        2.45        0.94      4.47 o
  10   2  11        4.95        5.94      5.62 o
 -25   3  11        4.42       -3.89      4.85 o
 -23   3  11       28.41       32.46      3.85 o
 -21   3  11      118.72      113.88      4.35 o
 -19   3  11       36.39       32.77      2.86 o
 -17   3  11       12.28       10.01      1.82 o
 -15   3  11       61.88       59.25      1.87 o
 -13   3  11       58.40       54.75      1.84 o
 -11   3  11       91.41       93.16      2.10 o
  -9   3  11      125.48      124.54      2.22 o
  -7   3  11      252.72      257.21      3.08 o
  -5   3  11       61.59       60.91      1.53 o
  -3   3  11       73.30       74.85      2.10 o
  -1   3  11       31.18       28.99      1.85 o
   1   3  11       37.30       31.35      5.40 o
   3   3  11       14.20       17.45      4.71 o
   5   3  11       33.19       37.83      6.37 o
   7   3  11       21.60       28.43      6.05 o
   9   3  11        5.72        9.11      5.62 o
 -22   4  11        3.18        0.79      2.61 o
 -20   4  11        6.34        2.15      2.41 o
 -18   4  11        0.12       -1.72      1.72 o
 -16   4  11       14.45       13.11      2.04 o
 -14   4  11       33.70       37.15      1.89 o
 -12   4  11        8.53        8.35      1.18 o
 -10   4  11       47.20       49.05      2.42 o
  -8   4  11      234.28      234.90      3.12 o
  -6   4  11       77.36       76.63      1.76 o
  -4   4  11        6.79        5.32      0.93 o
  -2   4  11      113.83      112.09      2.81 o
   0   4  11       95.24       87.72      2.82 o
   2   4  11       19.80       18.31      4.75 o
   4   4  11        1.63        1.64      4.05 o
   6   4  11        3.61       -1.07      4.19 o
   8   4  11       13.61       19.05      6.23 o
 -21   5  11        2.84       -2.44      2.44 o
 -19   5  11        1.32        0.18      1.83 o
 -17   5  11        2.89       -2.00      2.00 o
 -15   5  11       23.91       22.54      2.25 o
 -13   5  11       13.90       14.28      1.84 o
 -11   5  11       49.62       47.32      1.85 o
  -9   5  11       21.71       23.79      1.74 o
  -7   5  11        3.01        0.47      0.90 o
  -5   5  11       72.61       76.21      1.98 o
  -3   5  11       29.93       31.82      1.85 o
  -1   5  11       19.14       22.97      1.91 o
   1   5  11       17.17       17.33      5.14 o
   3   5  11       12.20       16.78      5.57 o
   5   5  11        0.67       -1.71      4.39 o
 -16   6  11        2.78        0.12      2.70 o
 -14   6  11       26.30       31.20      1.70 o
 -12   6  11        4.53        1.42      1.18 o
 -10   6  11        3.20        2.70      1.17 o
  -8   6  11        3.77        4.92      1.92 o
  -6   6  11        7.06        6.24      1.98 o
  -4   6  11       13.28       18.21      2.55 o
  -2   6  11       20.38       24.08      3.76 o
   0   6  11       32.44       38.56      4.36 o
   2   6  11       36.18       35.46      6.70 o
 -26   0  12        2.60       10.22      5.90 o
 -24   0  12       78.57       84.98      8.90 o
 -22   0  12       26.41       13.03      5.07 o
 -20   0  12       47.00       39.19      4.12 o
 -18   0  12       24.31       27.22      3.63 o
 -16   0  12       92.07       96.39      4.90 o
 -14   0  12      195.12      207.22      6.74 o
 -12   0  12       78.03       85.73      2.95 o
 -10   0  12      606.70      578.74      8.12 o
  -8   0  12        6.27        9.10      1.01 o
  -6   0  12        3.25        4.08      0.99 o
  -4   0  12       37.99       40.76      2.46 o
  -2   0  12      447.37      392.18     14.27 o
   0   0  12        5.15       -0.37      3.42 o
   2   0  12      331.21      308.27     13.07 o
   4   0  12       30.75       31.76      5.75 o
   6   0  12        0.04       -3.44      3.86 o
   8   0  12        9.80       10.50      7.70 o
  10   0  12       14.41       21.38      6.37 o
 -27   1  12       14.17       14.84      4.88 o
 -25   1  12       33.03       38.23      5.07 o
 -23   1  12       43.45       56.46      4.29 o
 -21   1  12       37.81       40.87      4.08 o
 -19   1  12        3.85        1.99      2.26 o
 -17   1  12      119.20      115.41      3.88 o
 -15   1  12      132.31      126.17      3.97 o
 -13   1  12      182.52      182.80      2.61 o
 -11   1  12      325.23      332.27      3.69 o
  -9   1  12      197.83      218.22      2.60 o
  -7   1  12       79.31       74.99      2.65 o
  -5   1  12       79.17       71.17      1.73 o
  -3   1  12       17.61       11.88      3.53 o
  -1   1  12       20.84       17.89      2.96 o
   1   1  12      134.92      130.52      7.02 o
   3   1  12      101.42       93.88      5.30 o
   5   1  12       73.48       78.23      5.26 o
   7   1  12       25.26       23.25      4.02 o
   9   1  12       21.86       29.02      4.71 o
 -26   2  12        5.63        4.58      3.28 o
 -24   2  12       46.10       45.00      4.28 o
 -22   2  12       24.94       24.52      4.76 o
 -20   2  12       55.31       59.39      4.28 o
 -18   2  12       85.00       85.25      3.66 o
 -16   2  12       89.13       84.82      3.11 o
 -14   2  12       98.33       90.90      2.26 o
 -12   2  12      215.26      217.96      3.60 o
 -10   2  12      266.41      262.63      3.33 o
  -8   2  12      307.62      293.68      3.75 o
  -6   2  12       72.03       67.98      1.77 o
  -4   2  12       64.10       59.94      2.38 o
  -2   2  12       72.48       72.47      4.22 o
   0   2  12       40.47       48.37      3.97 o
   2   2  12       41.84       43.90      5.16 o
   4   2  12       19.86       23.27      5.62 o
   6   2  12       14.05        9.44      5.14 o
   8   2  12       10.81        5.72      5.09 o
  10   2  12        0.72       -1.33      5.01 o
 -25   3  12        8.41        8.29      5.07 o
 -23   3  12       29.99       24.75      4.61 o
 -21   3  12       45.84       54.84      4.03 o
 -19   3  12       41.49       38.87      3.65 o
 -17   3  12        9.16        7.61      1.88 o
 -15   3  12       29.37       31.90      1.62 o
 -13   3  12        8.75        9.84      1.24 o
 -11   3  12       15.72       16.26      1.34 o
  -9   3  12       67.43       72.15      1.79 o
  -7   3  12       37.81       46.96      1.65 o
  -5   3  12      147.74      146.47      2.59 o
  -3   3  12      120.53      125.61      7.57 o
  -1   3  12      232.71      206.45     10.25 o
   1   3  12       15.93       16.22      4.74 o
   3   3  12        3.81        5.71      4.37 o
   5   3  12        0.81        4.52      4.79 o
   7   3  12       23.95       22.07      6.25 o
 -22   4  12        6.67        0.64      2.80 o
 -20   4  12       10.70        9.55      3.70 o
 -18   4  12       13.14       13.14      2.25 o
 -16   4  12       50.78       47.96      2.93 o
 -14   4  12       56.18       57.50      2.12 o
 -12   4  12       27.54       26.06      1.64 o
 -10   4  12       46.62       43.56      1.98 o
  -8   4  12       86.82       92.49      2.57 o
  -6   4  12        5.03       -0.39      2.01 o
  -4   4  12        3.78        1.42      3.00 o
  -2   4  12       29.94       26.43      4.44 o
   0   4  12       16.29       20.49      4.89 o
   2   4  12        2.89        2.88      4.30 o
   4   4  12        9.56       18.16      5.59 o
   6   4  12        7.14        4.19      5.28 o
 -21   5  12        1.96       -4.09      4.09 o
 -19   5  12        3.05       -2.34      2.34 o
 -17   5  12        7.16        3.42      3.55 o
 -15   5  12        7.92        3.55      1.95 o
 -13   5  12       13.20       12.59      1.48 o
 -11   5  12       11.47       11.80      1.40 o
  -9   5  12        8.96        7.80      1.31 o
  -7   5  12        6.43       13.39      2.39 o
  -5   5  12        5.93        6.40      2.31 o
  -3   5  12       28.45       27.76      4.64 o
  -1   5  12       21.18       15.52      3.76 o
   1   5  12        6.55       13.77      5.34 o
   3   5  12       16.80       30.13      6.73 o
 -16   6  12        5.12        3.38      1.90 o
 -14   6  12       18.66       18.22      2.53 o
 -12   6  12       28.81       35.52      3.89 o
 -10   6  12       14.11       17.77      3.37 o
  -8   6  12        5.08        7.10      2.34 o
  -6   6  12       11.31        6.70      2.35 o
  -4   6  12       16.80       22.07      3.87 o
  -2   6  12        6.78       10.62      3.64 o
 -26   0  13       10.43       17.29      6.66 o
 -24   0  13        0.46       -3.51      4.19 o
 -22   0  13        9.29        9.17      4.89 o
 -20   0  13        2.73        2.41      3.04 o
 -18   0  13       19.62       23.56      3.54 o
 -16   0  13        7.05        0.66      3.81 o
 -14   0  13       50.34       56.55      6.00 o
 -12   0  13       39.30       46.93      5.63 o
 -10   0  13        7.39        9.48      3.85 o
  -8   0  13       17.33       24.88      4.52 o
  -6   0  13        0.02        3.31      2.98 o
  -4   0  13       52.26       52.84      5.28 o
  -2   0  13        1.23        6.00      3.77 o
   0   0  13       66.61       65.24      6.85 o
   2   0  13       71.06       69.33      6.93 o
   4   0  13       10.72       12.83      4.88 o
   6   0  13        0.92        2.85      4.67 o
   8   0  13        0.01       -0.98      4.57 o
 -27   1  13        1.86       -2.11      3.82 o
 -25   1  13       22.57       18.53      4.58 o
 -23   1  13        1.17       -1.83      2.82 o
 -21   1  13        7.49        7.86      2.74 o
 -19   1  13        8.05        4.95      2.56 o
 -17   1  13       22.54       28.88      3.09 o
 -15   1  13       19.65       13.98      2.25 o
 -13   1  13       77.96       81.13      3.48 o
 -11   1  13      137.01      133.30      5.68 o
  -9   1  13       39.89       43.94      3.82 o
  -7   1  13       40.47       41.05      3.70 o
  -5   1  13        0.67       -2.20      2.20 o
  -3   1  13       13.98       12.74      2.85 o
  -1   1  13      185.76      173.79      7.91 o
   1   1  13      167.66      162.94      8.79 o
   3   1  13      159.01      150.12      6.73 o
   5   1  13       40.53       39.53      3.69 o
   7   1  13        2.28       -0.74      3.03 o
   9   1  13       13.59       12.06      6.12 o
 -26   2  13        5.68        2.90      5.94 o
 -24   2  13       10.13       11.03      3.68 o
 -22   2  13       40.69       43.31      4.12 o
 -20   2  13       12.93        9.70      2.89 o
 -18   2  13       70.68       63.79      3.37 o
 -16   2  13       67.77       65.30      3.35 o
 -14   2  13       82.03       76.12      4.37 o
 -12   2  13      115.89      110.02      3.73 o
 -10   2  13      189.59      196.16      6.87 o
  -8   2  13      143.99      132.60      6.75 o
  -6   2  13        9.50        3.18      2.35 o
  -4   2  13       31.77       35.90      3.68 o
  -2   2  13        2.67        3.47      2.53 o
   0   2  13        4.57        6.25      2.87 o
   2   2  13       25.55       25.60      5.70 o
   4   2  13       16.66       20.41      5.55 o
   6   2  13       37.65       31.25      6.89 o
   8   2  13        0.76        8.14      5.65 o
 -25   3  13       17.73       15.44      4.51 o
 -23   3  13       18.63       20.77      4.48 o
 -21   3  13       26.92       30.52      3.71 o
 -19   3  13        0.81       -2.10      2.10 o
 -17   3  13       26.02       26.08      2.73 o
 -15   3  13       58.24       57.18      2.85 o
 -13   3  13       23.97       30.65      2.92 o
 -11   3  13       70.51       75.85      3.30 o
  -9   3  13       58.71       64.70      3.42 o
  -7   3  13      184.39      161.86      6.23 o
  -5   3  13      132.72      134.52      8.38 o
  -3   3  13       89.20       86.53      7.40 o
  -1   3  13       28.58       23.80      5.28 o
   1   3  13        8.46        7.12      4.59 o
   3   3  13        5.68        8.32      4.81 o
   5   3  13        1.94        4.23      4.75 o
   7   3  13       11.16       17.12      6.16 o
 -22   4  13       27.71       29.30      4.69 o
 -20   4  13       25.53       18.42      3.76 o
 -18   4  13       16.59       16.24      4.41 o
 -16   4  13        1.97       -1.14      1.85 o
 -14   4  13        6.01        8.05      2.26 o
 -12   4  13       15.92       17.68      2.60 o
 -10   4  13       45.59       45.95      3.28 o
  -8   4  13       14.98       15.55      2.88 o
  -6   4  13        9.06        2.89      3.73 o
  -4   4  13        7.01        1.64      5.67 o
  -2   4  13        1.87        3.24      4.37 o
   0   4  13       13.85       13.90      5.24 o
   2   4  13        6.51        2.47      4.41 o
   4   4  13        2.45        0.26      4.87 o
 -19   5  13        9.86        8.60      3.90 o
 -17   5  13        3.55       -2.79      2.79 o
 -15   5  13       19.93       23.07      2.87 o
 -13   5  13       17.94       11.03      2.44 o
 -11   5  13        2.16        2.64      2.09 o
  -9   5  13       10.17        8.85      2.34 o
  -7   5  13        4.16        1.52      3.80 o
  -5   5  13        4.04        2.46      5.16 o
  -3   5  13       26.87       29.70      4.91 o
  -1   5  13       11.50       10.01      5.13 o
   1   5  13        4.50        5.61      4.92 o
 -14   6  13        2.82        0.55      2.12 o
 -12   6  13        1.29       -2.82      2.82 o
 -10   6  13        1.42       -0.81      2.14 o
  -8   6  13       14.38       19.50      4.63 o
  -6   6  13       17.50       14.41     12.91 o
  -4   6  13        3.56       -6.21      6.21 o
 -26   0  14       74.51       76.47      9.19 o
 -24   0  14       14.60       10.80      5.62 o
 -22   0  14        6.91        6.29      4.85 o
 -20   0  14        2.00       -3.11      3.89 o
 -18   0  14       45.84       47.38      4.42 o
 -16   0  14       20.06       21.90      5.20 o
 -14   0  14        1.74        5.55      3.73 o
 -12   0  14       14.49       22.31      4.85 o
 -10   0  14       71.29       69.63      6.38 o
  -8   0  14       30.82       35.29      5.24 o
  -6   0  14        2.94        4.56      3.57 o
  -4   0  14       48.49       49.44      6.07 o
  -2   0  14      121.89      121.54      8.42 o
   0   0  14      196.76      193.96     10.71 o
   2   0  14       31.76       24.64      5.66 o
   4   0  14        6.11        0.73      4.58 o
   6   0  14        2.29        3.09      5.03 o
 -25   1  14        8.96       14.09      8.03 o
 -23   1  14        1.24       -3.07      3.07 o
 -21   1  14       28.18       25.51      3.38 o
 -19   1  14       17.96       26.05      3.23 o
 -17   1  14        4.97        3.17      2.72 o
 -15   1  14       31.22       34.70      3.25 o
 -13   1  14       35.47       40.73      4.00 o
 -11   1  14        2.23       -1.72      2.30 o
  -9   1  14        8.75        4.88      2.63 o
  -7   1  14       30.42       29.40      3.53 o
  -5   1  14       18.83       19.57      3.34 o
  -3   1  14       23.62       28.25      3.76 o
  -1   1  14       99.22       93.91      5.40 o
   1   1  14        7.88        9.69      3.42 o
   3   1  14       38.09       40.29      8.61 o
   5   1  14       10.65       15.52      3.81 o
   7   1  14       19.35       20.60      6.82 o
 -26   2  14        5.71        6.88      4.20 o
 -24   2  14       20.58       12.96      8.54 o
 -22   2  14       14.66       18.29      3.56 o
 -20   2  14       44.41       51.16      6.02 o
 -18   2  14       18.79       19.86      3.10 o
 -16   2  14       68.34       60.91      3.52 o
 -14   2  14       19.97       14.74      2.47 o
 -12   2  14       39.03       34.33      3.99 o
 -10   2  14       54.85       57.71      4.47 o
  -8   2  14       38.11       43.06      4.37 o
  -6   2  14       60.90       68.30      4.85 o
  -4   2  14      130.26      132.69      5.98 o
  -2   2  14       28.94       31.89      3.91 o
   0   2  14       10.43       11.17      5.13 o
   2   2  14       17.15       17.54      5.61 o
   4   2  14       59.86       69.26      8.51 o
   6   2  14       55.83       61.54      8.73 o
 -23   3  14        7.03        6.26      4.16 o
 -21   3  14        2.73        0.55      3.40 o
 -19   3  14       19.77       16.87      2.83 o
 -17   3  14       22.41       23.38      3.37 o
 -15   3  14       76.63       66.10      3.57 o
 -13   3  14       63.89       70.94      3.98 o
 -11   3  14       84.20       79.97      4.21 o
  -9   3  14       89.79       75.85      4.72 o
  -7   3  14       51.71       50.93      6.36 o
  -5   3  14       38.14       47.09      6.29 o
  -3   3  14        6.96        4.26      4.25 o
  -1   3  14        5.24        6.37      4.72 o
   1   3  14        7.05        6.81      4.85 o
   3   3  14        3.77        2.23      5.00 o
   5   3  14        2.98        8.39      5.66 o
 -22   4  14       17.79       11.20      4.13 o
 -20   4  14       11.64        5.70      3.73 o
 -18   4  14        6.29        1.15      2.78 o
 -16   4  14       26.19       27.89      5.39 o
 -14   4  14        2.96       -2.70      2.70 o
 -12   4  14       18.22       14.87      3.62 o
 -10   4  14       21.75       28.36      5.41 o
  -8   4  14        5.85       -0.82      3.71 o
  -6   4  14        0.36       -1.54      3.89 o
  -4   4  14        1.68        5.41      4.26 o
  -2   4  14       30.61       27.29      5.83 o
   0   4  14        6.25        3.71      5.10 o
   2   4  14       17.48       25.54      6.58 o
 -19   5  14        0.50       -3.90      3.90 o
 -17   5  14        7.74        3.96      2.84 o
 -15   5  14        4.40        6.23      3.19 o
 -13   5  14        2.46        3.75      4.30 o
 -11   5  14        6.55        6.44      3.25 o
  -9   5  14       38.07       45.19      5.99 o
  -7   5  14       48.34       52.18      6.62 o
  -5   5  14       33.58       37.78      6.29 o
  -3   5  14        0.81        1.75      4.02 o
  -1   5  14        6.95        8.32      4.78 o
 -26   0  15        3.54       -5.07      5.07 o
 -24   0  15        2.06       -4.78      4.78 o
 -22   0  15        9.04        9.97      5.24 o
 -20   0  15       31.53       40.47      6.50 o
 -18   0  15       85.63       83.87      7.66 o
 -16   0  15       47.31       41.80      6.34 o
 -14   0  15       73.66       70.97      6.90 o
 -12   0  15      193.39      182.96     10.13 o
 -10   0  15      127.10      126.43      8.53 o
  -8   0  15       16.80        8.84      4.23 o
  -6   0  15       13.05       11.59      4.37 o
  -4   0  15       75.01       76.56      7.10 o
  -2   0  15      307.07      296.04     13.53 o
   0   0  15        0.04       -3.85      3.85 o
   2   0  15        6.44        3.05      4.68 o
   4   0  15        0.16        5.37      5.24 o
 -25   1  15       12.14        1.28      3.98 o
 -23   1  15       12.35        9.86      3.82 o
 -21   1  15       13.87       19.30      3.30 o
 -19   1  15       63.83       66.43      4.40 o
 -17   1  15       51.78       52.32      3.94 o
 -15   1  15       49.02       55.66      5.51 o
 -13   1  15        0.16        0.52      2.62 o
 -11   1  15       19.86       21.95      3.52 o
  -9   1  15       10.09       12.58      3.05 o
  -7   1  15       12.96        6.72      2.81 o
  -5   1  15       24.12       21.91      3.66 o
  -3   1  15       89.92       97.23      6.45 o
  -1   1  15        2.39        4.02      3.22 o
   1   1  15        2.32       -1.70      3.06 o
   3   1  15       13.98       27.37      6.45 o
   5   1  15        2.00       10.46      5.75 o
 -24   2  15        6.76       10.99      3.47 o
 -22   2  15        3.07        1.67      2.92 o
 -20   2  15        6.12        2.92      2.76 o
 -18   2  15       13.81       15.89      3.90 o
 -16   2  15       35.72       37.65      3.66 o
 -14   2  15       33.51       51.07      7.02 o
 -12   2  15       58.65       69.68      5.12 o
 -10   2  15       18.37       14.89      3.39 o
  -8   2  15       82.43       78.02      4.93 o
  -6   2  15       32.07       28.99      4.00 o
  -4   2  15       18.52       21.74      3.92 o
  -2   2  15       22.90       23.60      5.63 o
   0   2  15       10.58       10.58      5.24 o
   2   2  15       48.44       47.41      7.57 o
   4   2  15        6.59       10.35      5.94 o
 -23   3  15       21.06       10.86      7.18 o
 -21   3  15        7.52        8.19      3.94 o
 -19   3  15        9.92        9.28      6.36 o
 -17   3  15       21.28       26.69      3.47 o
 -15   3  15       35.58       34.25      3.22 o
 -13   3  15       64.19       64.63      4.27 o
 -11   3  15      189.32      187.53     10.59 o
  -9   3  15       62.68       52.28      6.91 o
  -7   3  15       46.68       43.50      6.29 o
  -5   3  15        5.24        9.27      5.00 o
  -3   3  15        7.34        5.78      4.66 o
  -1   3  15        6.58        4.50      4.72 o
   1   3  15        7.75       10.49      5.42 o
   3   3  15        0.01       -4.75      4.75 o
 -20   4  15        0.75       -1.26      3.64 o
 -18   4  15        3.55        0.58      2.91 o
 -16   4  15        2.18       -0.97      2.91 o
 -14   4  15        2.88        3.10      4.34 o
 -12   4  15       27.50       35.77      4.62 o
 -10   4  15       26.44       31.47      5.92 o
  -8   4  15       18.49       17.99      5.45 o
  -6   4  15        8.06        8.72      5.08 o
  -4   4  15       22.18       24.02      6.05 o
  -2   4  15       13.12       18.06      5.71 o
   0   4  15        3.07        9.63      5.80 o
 -17   5  15        4.07       -3.78      3.78 o
 -15   5  15       12.37       12.90      3.93 o
 -13   5  15        8.45        6.19      5.63 o
 -11   5  15        2.56        2.37      4.12 o
  -9   5  15       17.28       18.36      5.46 o
  -7   5  15       10.76       31.62      6.00 o
  -5   5  15        9.00        5.49      4.97 o
  -3   5  15        1.12       -2.53      4.63 o
 -26   0  16        8.57       -0.99      6.08 o
 -24   0  16       13.98        6.75      5.61 o
 -22   0  16        0.19       -4.19      4.19 o
 -20   0  16        0.71        4.39      4.81 o
 -18   0  16        0.35        4.68      4.45 o
 -16   0  16       40.94       41.56      6.53 o
 -14   0  16      114.58       97.78      8.09 o
 -12   0  16       18.22       22.97      5.54 o
 -10   0  16        0.29       -3.48      3.48 o
  -8   0  16       12.71       16.94      5.01 o
  -6   0  16       50.02       57.89      7.19 o
  -4   0  16       13.98       12.50      5.20 o
  -2   0  16       57.33       60.61      7.68 o
   0   0  16        6.99       14.64      5.71 o
   2   0  16       16.95       16.53      6.12 o
   4   0  16        0.81       -3.36      5.03 o
 -25   1  16       16.29       16.52      4.65 o
 -23   1  16        0.95       -0.96      3.40 o
 -21   1  16       46.19       56.61      4.81 o
 -19   1  16       59.51       74.56      5.31 o
 -17   1  16       69.80       80.16      5.86 o
 -15   1  16       10.00        7.81      3.34 o
 -13   1  16        0.71       -0.47      3.99 o
 -11   1  16       11.61        7.54      3.21 o
  -9   1  16        3.79        2.49      2.86 o
  -7   1  16       33.27       36.24      4.25 o
  -5   1  16       12.70       17.57      3.74 o
  -3   1  16       12.97       14.66      3.98 o
  -1   1  16       37.41       44.42      6.45 o
   1   1  16       38.82       28.74      6.78 o
   3   1  16       12.65        2.76      5.57 o
 -24   2  16       16.92       21.74      4.00 o
 -22   2  16       12.46       10.96      3.49 o
 -20   2  16        9.06        7.82      3.14 o
 -18   2  16       39.03       39.29      3.96 o
 -16   2  16       71.88       77.41      4.73 o
 -14   2  16       89.36       87.37      9.19 o
 -12   2  16       86.28       83.28      5.62 o
 -10   2  16        7.58        4.26      3.13 o
  -8   2  16       49.37       52.27      4.97 o
  -6   2  16      109.39      120.43      6.40 o
  -4   2  16       69.27       83.83      8.65 o
  -2   2  16        1.90        1.15      4.67 o
   0   2  16        7.58       -2.01      4.87 o
   2   2  16       10.59        8.27      5.86 o
 -23   3  16        4.56        0.63      8.40 o
 -21   3  16        1.86       -3.22      6.42 o
 -19   3  16        8.72        6.52      3.88 o
 -17   3  16       10.84       11.00      3.87 o
 -15   3  16        0.73       -1.04      3.26 o
 -13   3  16       18.53       17.57      5.40 o
 -11   3  16       76.06       84.96      7.74 o
  -9   3  16        4.84        0.42      4.37 o
  -7   3  16        4.18        0.28      4.30 o
  -5   3  16       50.83       49.57      7.18 o
  -3   3  16        2.15        2.90      4.84 o
  -1   3  16        3.67        7.85      5.51 o
   1   3  16        3.00       -2.37      4.81 o
 -20   4  16       14.96       21.88      4.89 o
 -18   4  16       20.60       20.06      4.56 o
 -16   4  16        3.54       -3.23      3.23 o
 -14   4  16        0.82        4.34      3.60 o
 -12   4  16        7.09        8.73      4.84 o
 -10   4  16        5.90       13.10      5.01 o
  -8   4  16        8.01       11.28      5.25 o
  -6   4  16        4.44       -4.62      4.71 o
  -4   4  16       15.99       19.84      5.92 o
  -2   4  16        9.51        3.72      5.50 o
 -13   5  16       10.91       18.34      5.32 o
 -11   5  16        6.17        7.97      4.99 o
  -9   5  16        4.33        5.14      5.00 o
 -24   0  17        1.32       -0.73      5.34 o
 -22   0  17        1.97        3.23      5.41 o
 -20   0  17        6.80        9.26      5.34 o
 -18   0  17        6.43        5.92      5.04 o
 -16   0  17        6.19        6.40      4.81 o
 -14   0  17       15.05        9.39      5.18 o
 -12   0  17       14.53        9.00      5.04 o
 -10   0  17        0.01       -3.42      3.94 o
  -8   0  17       10.07        9.30      4.79 o
  -6   0  17        0.34        9.96      4.97 o
  -4   0  17       20.37       23.94      6.29 o
  -2   0  17       19.43       17.79      5.80 o
   0   0  17       11.26        7.91      5.58 o
 -23   1  17        7.51        6.59      3.99 o
 -21   1  17       26.31       32.38      4.87 o
 -19   1  17       14.31        9.58      7.41 o
 -17   1  17       15.62       17.14     10.03 o
 -15   1  17       54.74       63.52      5.57 o
 -13   1  17       38.39       32.95      6.72 o
 -11   1  17       29.87       26.40      4.14 o
  -9   1  17        0.11       -0.20      3.07 o
  -7   1  17        5.34        0.22      3.26 o
  -5   1  17       79.45       76.38      5.99 o
  -3   1  17       67.69       69.86      5.84 o
  -1   1  17       26.46       28.06      4.74 o
   1   1  17        3.48       -4.16      5.13 o
 -22   2  17        6.56       -0.44      3.14 o
 -20   2  17        9.78       10.85      3.32 o
 -18   2  17        4.91        4.71      4.70 o
 -16   2  17       24.36       25.37      4.37 o
 -14   2  17       33.33       42.84      4.92 o
 -12   2  17       23.10       22.61      4.21 o
 -10   2  17        1.45        1.53      3.24 o
  -8   2  17       21.75       28.65      4.43 o
  -6   2  17        8.52       10.12      5.30 o
  -4   2  17        4.08        3.01      5.16 o
  -2   2  17       12.25       11.36      6.16 o
   0   2  17        7.83       -2.31      5.25 o
 -21   3  17        4.49        1.20      4.12 o
 -19   3  17        6.42        3.16      3.96 o
 -17   3  17        1.79        6.38      3.95 o
 -15   3  17       25.13       38.81      6.86 o
 -13   3  17       11.95        1.62      5.14 o
 -11   3  17       75.64       85.69      8.81 o
  -9   3  17       20.71       17.24      5.42 o
  -7   3  17        9.90        4.64      5.08 o
  -5   3  17        7.10       10.74      5.71 o
  -3   3  17        2.28        1.68      5.03 o
 -18   4  17        6.43        2.72      4.05 o
 -16   4  17        5.88       13.50     11.81 o
 -14   4  17        9.59        8.27      5.28 o
 -12   4  17       12.91        9.05      5.21 o
 -10   4  17       23.17       21.44      5.78 o
  -8   4  17        7.55        8.85      5.47 o
  -6   4  17        3.84        6.93      5.49 o
 -24   0  18        0.02       -3.94      5.21 o
 -22   0  18        0.76        0.99      5.43 o
 -20   0  18        0.33        0.21      4.99 o
 -18   0  18        0.12       -2.40      4.84 o
 -16   0  18        1.59        1.29      5.03 o
 -14   0  18        6.10        2.41      4.99 o
 -12   0  18        6.37        6.78      5.01 o
 -10   0  18        3.25       -0.67      4.27 o
  -8   0  18        0.96       -0.49      4.75 o
  -6   0  18        3.04        9.11      5.41 o
  -4   0  18       33.02       32.50      6.75 o
  -2   0  18        3.05       -1.25      5.36 o
 -23   1  18        6.84        9.29      4.43 o
 -21   1  18        5.71        5.71      3.90 o
 -19   1  18       22.42       25.26      4.61 o
 -17   1  18       22.34       21.46      4.83 o
 -15   1  18        0.70       -0.07      4.92 o
 -13   1  18        0.03       -1.58      3.18 o
 -11   1  18        7.32        4.42      4.14 o
  -9   1  18       13.40       15.67      4.03 o
  -7   1  18       38.67       47.26      5.22 o
  -5   1  18       39.36       43.94      5.40 o
  -3   1  18       16.22       20.04      4.55 o
 -22   2  18        3.96        1.93      3.29 o
 -20   2  18       14.33        6.37      3.97 o
 -18   2  18       14.66       23.24      4.52 o
 -16   2  18       11.89       13.16      3.99 o
 -14   2  18        4.01       -2.67      3.12 o
 -12   2  18        7.54        4.11      3.58 o
 -10   2  18       12.29       13.80      3.96 o
  -8   2  18       32.76       38.89      7.45 o
  -6   2  18       17.36       15.26      6.03 o
  -4   2  18        0.69       -4.60      4.60 o
 -19   3  18       18.42       21.50      5.37 o
 -17   3  18        8.14        9.88      5.43 o
 -15   3  18        8.51       15.29      6.04 o
 -13   3  18        9.52        3.19      5.01 o
 -11   3  18        8.90        2.55      5.49 o
  -9   3  18       15.81       21.08      6.33 o
  -7   3  18        1.63        3.36      5.04 o
  -5   3  18        0.40       -5.08      5.08 o
 -12   4  18       14.96       12.41      5.74 o
 -22   0  19       47.57       52.47      8.49 o
 -20   0  19       30.90       31.63      7.27 o
 -18   0  19        2.12        6.56      5.58 o
 -16   0  19       28.70       25.21      6.63 o
 -14   0  19       25.11       13.32      5.80 o
 -12   0  19        6.33        6.90      5.43 o
 -10   0  19        0.22       -3.02      4.71 o
  -8   0  19        2.10       -4.48      4.48 o
  -6   0  19       24.02       24.68      6.96 o
  -4   0  19        1.31       -3.72      5.41 o
 -21   1  19        2.42        3.39      3.92 o
 -19   1  19        9.87       10.85      4.22 o
 -17   1  19        3.66       -0.04      3.64 o
 -15   1  19       24.11       26.98      6.86 o
 -13   1  19        1.26       -1.97      5.03 o
 -11   1  19        5.16        3.12      3.73 o
  -9   1  19       20.91       20.64      4.55 o
  -7   1  19       36.75       41.50      5.44 o
  -5   1  19        8.26        8.20      4.26 o
 -20   2  19        7.08        9.90      4.25 o
 -18   2  19       24.24       22.29      4.87 o
 -16   2  19       10.36       13.63      4.23 o
 -14   2  19        8.58       11.51      4.06 o
 -12   2  19        6.43        1.70      5.32 o
 -10   2  19        8.09        0.67      5.66 o
  -8   2  19       11.69       17.16      6.45 o
  -6   2  19       29.55       44.64      8.14 o
 -15   3  19       42.78       58.01      8.32 o
 -13   3  19       21.43       21.67      6.95 o
 -11   3  19       13.03        8.79      6.13 o
 -18   0  20        1.72        1.00      5.76 o
 -16   0  20        1.85        3.10      5.71 o
 -14   0  20        0.18        0.16      4.95 o
 -12   0  20        1.23       -4.87      4.87 o
 -10   0  20        0.00       -4.74      4.74 o
  -8   0  20       23.20       25.15      7.16 o
 -19   1  20        0.90        2.65      4.15 o
 -17   1  20        3.59        6.41      4.22 o
 -15   1  20        3.86        8.76      4.10 o
 -13   1  20        0.04        3.37      7.49 o
 -11   1  20       17.18       20.30      4.74 o
  -9   1  20       16.81       25.96      6.16 o
 -14   2  20        8.70        9.56      6.27 o
 
